# Supplementary material for: 4-(Dimethyl­amino)­pyridinium tetra­chlorido(quinoline-2-carboxyl­ato-κ2 N,O)stannate(IV)
Source: Acta Crystallogr Sect E Struct Rep Online. 2011 Aug 11;67(Pt 9):m1224. doi: 10.1107/S1600536811031473 (PMC3200806; doi:10.1107/S1600536811031473)
Supplement: Supplementary file 1 [file e-67-m1224-sup1.cif]

##############################################################################
#                                                                            #
# This CIF contains the data in a paper accepted for publication in          #
# Acta Crystallographica Section E. It conforms to the requirements of       #
# Notes for Authors for Acta Crystallographica Section E, and has been       #
# peer reviewed under the auspices of the IUCr Commission on Journals.       #
#                                                                            #
# Full details of the Crystallographic Information File format               #
# are given in the paper "The Crystallographic Information File (CIF):       #
# a New Standard Archive File for Crystallography" by S. R. Hall, F. H.      #
# Allen and I. D. Brown [Acta Cryst. (1991), A47, 655-685].                  #
#                                                                            #
# The current version of the core CIF dictionary is obtainable from          #
# ftp://ftp.iucr.org/pub/cif_core.dic.                                       #
#                                                                            #
# Software is freely available for graphical display of the structure(s)     #
# in this CIF. For information consult the CIF software page                 #
# http://www.iucr.org/resources/cif/software.                                #
#                                                                            #
# This file may be used for bona fide research purposes within the           #
# scientific community so long as proper attribution is given to the journal # 
# article from which it was obtained.                                        #
#                                                                            #
##############################################################################
data_global
_audit_creation_method     SHELXL-97
_journal_date_recd_electronic     2011-08-01
_journal_date_accepted     2011-08-04
_journal_name_full     'Acta Crystallographica, Section E'
_journal_year     2011
_journal_volume     67
_journal_issue      9
_journal_page_first     m1224
_journal_page_last     m1224
_journal_paper_category     QM
_journal_coeditor_code     XU5284
_publ_contact_author
;
     Dr. Seik Weng Ng
     Department of Chemistry
     University of Malaya
     50603 Kuala Lumpur
     Malaysia
;
_publ_contact_author_email     seikweng@um.edu.my
_publ_contact_author_fax     '03 7967 4193'
_publ_contact_author_phone     '03 7967 6778'
_publ_section_title
;
4-(Dimethylamino)pyridinium
tetrachlorido(quinoline-2-carboxylato-\k^2^<i>N</i>,<i>O</i>)stannate(IV)
;
loop_
    _publ_author_name
    _publ_author_address
    'Najafi, Ezzatollah'
;
Department of Chemistry
General Campus
Shahid Beheshti University
Tehran 1983963113
Iran
;
    'Amini, Mostafa M.'
;
Department of Chemistry
General Campus
Shahid Beheshti University
Tehran 1983963113
Iran
;
    'Ng, Seik Weng'
;
     Department of Chemistry
     University of Malaya
     50603 Kuala Lumpur
     Malaysia
     and
    Chemistry Department
    Faculty of Science
    King Abdulaziz University
    PO Box 80203 Jeddah
    Saudi Arabia
;
data_I
_audit_creation_method     SHELXL-97
_chemical_name_systematic
;
4-(Dimethylamino)pyridinium
tetrachlorido(quinoline-2-carboxylato-\k^2^<i>N</i>,<i>O</i>)stannate(IV)
;
_chemical_name_common     ?
_chemical_formula_moiety     'C7 H11 N2 +, C10 H6 Cl4 N O2 Sn -'
_chemical_formula_sum     'C17 H17 Cl4 N3 O2 Sn'
_chemical_formula_iupac     '(C7 H11 N2) [Sn Cl4 (C10 H6 N O2)]'
_chemical_formula_weight     555.83
_chemical_melting_point     ?
_symmetry_cell_setting     triclinic
_symmetry_space_group_name_H-M     'P -1'
_symmetry_space_group_name_Hall     '-P 1'
loop_
    _symmetry_equiv_pos_as_xyz
    'x, y, z'
    '-x, -y, -z'
_cell_length_a     8.6681(3)
_cell_length_b     8.8407(4)
_cell_length_c     14.4447(5)
_cell_angle_alpha     96.721(3)
_cell_angle_beta     91.924(3)
_cell_angle_gamma     108.038(4)
_cell_volume     1042.43(7)
_cell_formula_units_Z     2
_cell_measurement_reflns_used     5833
_cell_measurement_theta_min     2.44
_cell_measurement_theta_max     29.22
_cell_measurement_temperature     100(2)
_exptl_crystal_description     block
_exptl_crystal_colour     colorless
_exptl_crystal_size_max     0.30
_exptl_crystal_size_mid     0.20
_exptl_crystal_size_min     0.10
_exptl_crystal_density_diffrn     1.771
_exptl_crystal_density_meas     ?
_exptl_crystal_density_method     'not measured'
_exptl_crystal_F_000     548
_exptl_absorpt_coefficient_mu     1.756
_exptl_absorpt_correction_type     multi-scan
_exptl_absorpt_process_details     '(CrysAlis PRO; Agilent, 2010)'
_exptl_absorpt_correction_T_min     0.6209
_exptl_absorpt_correction_T_max     0.8440
_diffrn_ambient_temperature     100(2)
_diffrn_radiation_type     MoK\a
_diffrn_radiation_wavelength     0.71073
_diffrn_radiation_source     'SuperNova (Mo) X-ray Source'
_diffrn_radiation_monochromator     Mirror
_diffrn_measurement_device_type
                  'Agilent SuperNova Dual diffractometer with an Atlas detector'
_diffrn_measurement_method     \w
_diffrn_detector_area_resol_mean     10.4041
_diffrn_reflns_number     8056
_diffrn_reflns_av_R_equivalents     0.0215
_diffrn_reflns_av_sigmaI/netI     0.0361
_diffrn_reflns_theta_min     2.48
_diffrn_reflns_theta_max     27.50
_diffrn_reflns_theta_full     27.50
_diffrn_measured_fraction_theta_max     0.960
_diffrn_measured_fraction_theta_full     0.960
_diffrn_reflns_limit_h_min     -8
_diffrn_reflns_limit_h_max     11
_diffrn_reflns_limit_k_min     -11
_diffrn_reflns_limit_k_max     11
_diffrn_reflns_limit_l_min     -18
_diffrn_reflns_limit_l_max     18
_diffrn_standards_number     0
_diffrn_standards_interval_count     0
_diffrn_standards_interval_time     0
_diffrn_standards_decay_%     0
_reflns_number_total     4610
_reflns_number_gt     4202
_reflns_threshold_expression     I>2\s(I)
_refine_ls_structure_factor_coef     Fsqd
_refine_ls_matrix_type     full
_refine_ls_R_factor_all     0.0273
_refine_ls_R_factor_gt     0.0212
_refine_ls_wR_factor_gt     0.0451
_refine_ls_wR_factor_ref     0.0473
_refine_ls_goodness_of_fit_ref     1.056
_refine_ls_restrained_S_all     1.056
_refine_ls_number_reflns     4610
_refine_ls_number_parameters     250
_refine_ls_number_restraints     1
_refine_ls_hydrogen_treatment     mixed
_refine_ls_weighting_scheme     calc
_refine_ls_weighting_details
         'calc w=1/[\s^2^(Fo^2^)+(0.0181P)^2^+0.1270P] where P=(Fo^2^+2Fc^2^)/3'
_atom_sites_solution_hydrogens     geom
_atom_sites_solution_primary     direct
_atom_sites_solution_secondary     difmap
_refine_ls_shift/su_max     0.001
_refine_ls_shift/su_mean     0.001
_refine_diff_density_max     0.520
_refine_diff_density_min     -0.493
_refine_ls_extinction_method     none
_refine_ls_extinction_coef     ?
loop_
    _atom_type_symbol
    _atom_type_description
    _atom_type_scat_dispersion_real
    _atom_type_scat_dispersion_imag
    _atom_type_scat_source
    'C' 'C' 0.0033 0.0016
                         'International Tables Vol C Tables 4.2.6.8 and 6.1.1.4'
    'H' 'H' 0.0000 0.0000
                         'International Tables Vol C Tables 4.2.6.8 and 6.1.1.4'
    'N' 'N' 0.0061 0.0033
                         'International Tables Vol C Tables 4.2.6.8 and 6.1.1.4'
    'O' 'O' 0.0106 0.0060
                         'International Tables Vol C Tables 4.2.6.8 and 6.1.1.4'
    'Cl' 'Cl' 0.1484 0.1585
                         'International Tables Vol C Tables 4.2.6.8 and 6.1.1.4'
    'Sn' 'Sn' -0.6537 1.4246
                         'International Tables Vol C Tables 4.2.6.8 and 6.1.1.4'
_computing_data_collection     'CrysAlis PRO (Agilent, 2010)'
_computing_cell_refinement     'CrysAlis PRO (Agilent, 2010)'
_computing_data_reduction     'CrysAlis PRO (Agilent, 2010)'
_computing_structure_solution     'SHELXS97 (Sheldrick, 2008)'
_computing_structure_refinement     'SHELXL97 (Sheldrick, 2008)'
_computing_molecular_graphics     'X-SEED (Barbour, 2001)'
_computing_publication_material     'publCIF (Westrip, 2010)'
loop_
    _atom_site_type_symbol
    _atom_site_label
    _atom_site_fract_x
    _atom_site_fract_y
    _atom_site_fract_z
    _atom_site_U_iso_or_equiv
    _atom_site_adp_type
    _atom_site_calc_flag
    _atom_site_refinement_flags
    _atom_site_occupancy
    _atom_site_symmetry_multiplicity
    _atom_site_disorder_assembly
    _atom_site_disorder_group
    Sn Sn1 0.361135(16) 0.258730(15) 0.271428(9) 0.01232(5) Uani d . 1 1 . .
    Cl Cl1 0.16903(6) 0.37830(6) 0.33361(4) 0.02211(12) Uani d . 1 1 . .
    Cl Cl2 0.13953(6) 0.04597(6) 0.18599(3) 0.01824(11) Uani d . 1 1 . .
    Cl Cl3 0.41373(6) 0.41174(6) 0.14341(4) 0.02133(11) Uani d . 1 1 . .
    Cl Cl4 0.58090(6) 0.44245(6) 0.37084(4) 0.02246(12) Uani d . 1 1 . .
    O O1 0.51697(17) 0.14313(16) 0.21142(9) 0.0165(3) Uani d . 1 1 . .
    O O2 0.57573(18) -0.08559(17) 0.19327(10) 0.0207(3) Uani d . 1 1 . .
    N N1 0.36250(19) 0.06808(18) 0.36458(10) 0.0124(3) Uani d . 1 1 . .
    N N2 1.0685(2) 0.3405(2) -0.12106(11) 0.0173(4) Uani d . 1 1 . .
    N N3 0.7058(2) 0.2281(2) 0.05939(12) 0.0203(4) Uani d D 1 1 . .
    H H3 0.629(2) 0.206(3) 0.0979(13) 0.024(6) Uiso d D 1 1 . .
    C C1 0.2921(2) 0.0400(2) 0.44784(13) 0.0134(4) Uani d . 1 1 . .
    C C2 0.2404(2) 0.1582(2) 0.49972(13) 0.0173(4) Uani d . 1 1 . .
    H H2 0.2535 0.2582 0.4777 0.021 Uiso calc R 1 1 . .
    C C3 0.1712(3) 0.1279(3) 0.58221(14) 0.0203(5) Uani d . 1 1 . .
    H H3A 0.1369 0.2080 0.6172 0.024 Uiso calc R 1 1 . .
    C C4 0.1499(3) -0.0194(3) 0.61614(14) 0.0219(5) Uani d . 1 1 . .
    H H4 0.0987 -0.0389 0.6726 0.026 Uiso calc R 1 1 . .
    C C5 0.2022(2) -0.1341(3) 0.56843(14) 0.0194(5) Uani d . 1 1 . .
    H H5 0.1888 -0.2327 0.5923 0.023 Uiso calc R 1 1 . .
    C C6 0.2768(2) -0.1071(2) 0.48305(13) 0.0158(4) Uani d . 1 1 . .
    C C7 0.3379(2) -0.2201(2) 0.43302(14) 0.0172(4) Uani d . 1 1 . .
    H H7 0.3269 -0.3199 0.4550 0.021 Uiso calc R 1 1 . .
    C C8 0.4130(2) -0.1860(2) 0.35297(13) 0.0164(4) Uani d . 1 1 . .
    H H8 0.4577 -0.2598 0.3196 0.020 Uiso calc R 1 1 . .
    C C9 0.4230(2) -0.0400(2) 0.32101(13) 0.0133(4) Uani d . 1 1 . .
    C C10 0.5114(2) 0.0037(2) 0.23433(13) 0.0145(4) Uani d . 1 1 . .
    C C11 0.9504(2) 0.3054(2) -0.06169(13) 0.0143(4) Uani d . 1 1 . .
    C C12 0.9714(3) 0.2416(2) 0.02178(14) 0.0184(4) Uani d . 1 1 . .
    H H12 1.0717 0.2248 0.0375 0.022 Uiso calc R 1 1 . .
    C C13 0.8486(3) 0.2047(2) 0.07897(14) 0.0205(5) Uani d . 1 1 . .
    H H13 0.8638 0.1612 0.1344 0.025 Uiso calc R 1 1 . .
    C C14 0.6811(3) 0.2898(2) -0.01880(14) 0.0199(5) Uani d . 1 1 . .
    H H14 0.5797 0.3062 -0.0316 0.024 Uiso calc R 1 1 . .
    C C15 0.7983(2) 0.3288(2) -0.07943(14) 0.0166(4) Uani d . 1 1 . .
    H H15 0.7784 0.3720 -0.1341 0.020 Uiso calc R 1 1 . .
    C C16 1.2127(3) 0.2906(3) -0.10898(16) 0.0242(5) Uani d . 1 1 . .
    H H16A 1.2761 0.3488 -0.0511 0.036 Uiso calc R 1 1 . .
    H H16B 1.2794 0.3146 -0.1621 0.036 Uiso calc R 1 1 . .
    H H16C 1.1793 0.1750 -0.1057 0.036 Uiso calc R 1 1 . .
    C C17 1.0413(3) 0.3978(3) -0.20898(14) 0.0258(5) Uani d . 1 1 . .
    H H17A 0.9928 0.4840 -0.1971 0.039 Uiso calc R 1 1 . .
    H H17B 0.9676 0.3091 -0.2522 0.039 Uiso calc R 1 1 . .
    H H17C 1.1454 0.4388 -0.2367 0.039 Uiso calc R 1 1 . .
loop_
    _atom_site_aniso_label
    _atom_site_aniso_U_11
    _atom_site_aniso_U_22
    _atom_site_aniso_U_33
    _atom_site_aniso_U_12
    _atom_site_aniso_U_13
    _atom_site_aniso_U_23
    Sn1 0.01240(7) 0.01035(8) 0.01461(8) 0.00357(6) 0.00258(5) 0.00280(5)
    Cl1 0.0238(3) 0.0179(3) 0.0275(3) 0.0104(2) 0.0071(2) 0.0023(2)
    Cl2 0.0183(3) 0.0146(2) 0.0197(2) 0.0034(2) -0.0038(2) 0.00033(19)
    Cl3 0.0229(3) 0.0214(3) 0.0235(3) 0.0086(2) 0.0061(2) 0.0125(2)
    Cl4 0.0208(3) 0.0168(3) 0.0243(3) -0.0010(2) -0.0032(2) 0.0012(2)
    O1 0.0185(7) 0.0168(7) 0.0173(7) 0.0084(6) 0.0074(6) 0.0045(6)
    O2 0.0244(8) 0.0229(8) 0.0197(8) 0.0145(7) 0.0054(6) 0.0025(6)
    N1 0.0110(8) 0.0117(8) 0.0134(8) 0.0021(7) 0.0000(7) 0.0015(6)
    N2 0.0155(9) 0.0163(9) 0.0181(9) 0.0026(7) 0.0042(7) 0.0005(7)
    N3 0.0200(10) 0.0245(10) 0.0175(9) 0.0072(8) 0.0089(8) 0.0042(7)
    C1 0.0110(9) 0.0149(10) 0.0122(9) 0.0010(8) -0.0007(8) 0.0027(8)
    C2 0.0167(10) 0.0170(11) 0.0171(10) 0.0039(9) -0.0004(8) 0.0024(8)
    C3 0.0164(11) 0.0256(12) 0.0177(10) 0.0062(9) 0.0013(9) -0.0013(9)
    C4 0.0159(11) 0.0329(13) 0.0134(10) 0.0027(10) 0.0022(8) 0.0030(9)
    C5 0.0159(10) 0.0194(11) 0.0183(10) -0.0027(9) -0.0010(9) 0.0075(9)
    C6 0.0126(10) 0.0164(10) 0.0155(10) 0.0006(8) -0.0029(8) 0.0032(8)
    C7 0.0187(11) 0.0117(10) 0.0187(10) 0.0012(9) -0.0048(9) 0.0034(8)
    C8 0.0166(10) 0.0146(10) 0.0169(10) 0.0052(9) -0.0034(8) -0.0013(8)
    C9 0.0113(9) 0.0139(10) 0.0136(10) 0.0033(8) -0.0012(8) 0.0003(8)
    C10 0.0120(10) 0.0171(10) 0.0136(10) 0.0039(8) -0.0016(8) 0.0019(8)
    C11 0.0157(10) 0.0098(9) 0.0154(10) 0.0021(8) 0.0023(8) -0.0022(7)
    C12 0.0170(10) 0.0204(11) 0.0193(10) 0.0084(9) 0.0006(9) 0.0020(8)
    C13 0.0245(12) 0.0204(11) 0.0179(10) 0.0077(10) 0.0017(9) 0.0062(8)
    C14 0.0178(11) 0.0230(12) 0.0198(11) 0.0096(9) 0.0000(9) -0.0020(9)
    C15 0.0195(11) 0.0174(10) 0.0143(10) 0.0086(9) -0.0002(8) 0.0002(8)
    C16 0.0132(10) 0.0261(12) 0.0317(12) 0.0054(9) 0.0070(9) -0.0015(10)
    C17 0.0333(13) 0.0236(12) 0.0204(11) 0.0065(10) 0.0118(10) 0.0068(9)
loop_
    _geom_bond_atom_site_label_1
    _geom_bond_atom_site_label_2
    _geom_bond_site_symmetry_2
    _geom_bond_distance
    _geom_bond_publ_flag
    Sn1 O1 . 2.0848(13) ?
    Sn1 N1 . 2.2790(16) ?
    Sn1 Cl1 . 2.3802(5) ?
    Sn1 Cl4 . 2.3840(5) ?
    Sn1 Cl3 . 2.3912(5) ?
    Sn1 Cl2 . 2.4106(5) ?
    O1 C10 . 1.301(2) ?
    O2 C10 . 1.213(2) ?
    N1 C9 . 1.333(2) ?
    N1 C1 . 1.381(2) ?
    N2 C11 . 1.343(2) ?
    N2 C17 . 1.459(3) ?
    N2 C16 . 1.460(3) ?
    N3 C13 . 1.343(3) ?
    N3 C14 . 1.348(3) ?
    N3 H3 . 0.869(9) ?
    C1 C2 . 1.408(3) ?
    C1 C6 . 1.421(3) ?
    C2 C3 . 1.369(3) ?
    C2 H2 . 0.9500 ?
    C3 C4 . 1.406(3) ?
    C3 H3A . 0.9500 ?
    C4 C5 . 1.360(3) ?
    C4 H4 . 0.9500 ?
    C5 C6 . 1.422(3) ?
    C5 H5 . 0.9500 ?
    C6 C7 . 1.409(3) ?
    C7 C8 . 1.365(3) ?
    C7 H7 . 0.9500 ?
    C8 C9 . 1.400(3) ?
    C8 H8 . 0.9500 ?
    C9 C10 . 1.516(3) ?
    C11 C15 . 1.416(3) ?
    C11 C12 . 1.419(3) ?
    C12 C13 . 1.353(3) ?
    C12 H12 . 0.9500 ?
    C13 H13 . 0.9500 ?
    C14 C15 . 1.353(3) ?
    C14 H14 . 0.9500 ?
    C15 H15 . 0.9500 ?
    C16 H16A . 0.9800 ?
    C16 H16B . 0.9800 ?
    C16 H16C . 0.9800 ?
    C17 H17A . 0.9800 ?
    C17 H17B . 0.9800 ?
    C17 H17C . 0.9800 ?
loop_
    _geom_angle_atom_site_label_1
    _geom_angle_atom_site_label_2
    _geom_angle_atom_site_label_3
    _geom_angle_site_symmetry_1
    _geom_angle_site_symmetry_3
    _geom_angle
    _geom_angle_publ_flag
    O1 Sn1 N1 . . 75.24(5) ?
    O1 Sn1 Cl1 . . 176.27(4) ?
    N1 Sn1 Cl1 . . 104.74(4) ?
    O1 Sn1 Cl4 . . 90.93(4) ?
    N1 Sn1 Cl4 . . 88.46(4) ?
    Cl1 Sn1 Cl4 . . 92.797(19) ?
    O1 Sn1 Cl3 . . 85.08(4) ?
    N1 Sn1 Cl3 . . 160.21(4) ?
    Cl1 Sn1 Cl3 . . 94.762(18) ?
    Cl4 Sn1 Cl3 . . 93.991(19) ?
    O1 Sn1 Cl2 . . 87.29(4) ?
    N1 Sn1 Cl2 . . 83.40(4) ?
    Cl1 Sn1 Cl2 . . 89.002(18) ?
    Cl4 Sn1 Cl2 . . 171.852(17) ?
    Cl3 Sn1 Cl2 . . 93.779(18) ?
    C10 O1 Sn1 . . 118.81(12) ?
    C9 N1 C1 . . 119.22(16) ?
    C9 N1 Sn1 . . 110.22(12) ?
    C1 N1 Sn1 . . 129.82(13) ?
    C11 N2 C17 . . 120.69(18) ?
    C11 N2 C16 . . 120.42(17) ?
    C17 N2 C16 . . 117.65(17) ?
    C13 N3 C14 . . 120.35(18) ?
    C13 N3 H3 . . 120.3(15) ?
    C14 N3 H3 . . 119.4(15) ?
    N1 C1 C2 . . 120.50(17) ?
    N1 C1 C6 . . 119.72(17) ?
    C2 C1 C6 . . 119.74(17) ?
    C3 C2 C1 . . 119.50(19) ?
    C3 C2 H2 . . 120.2 ?
    C1 C2 H2 . . 120.2 ?
    C2 C3 C4 . . 121.3(2) ?
    C2 C3 H3A . . 119.3 ?
    C4 C3 H3A . . 119.3 ?
    C5 C4 C3 . . 120.29(19) ?
    C5 C4 H4 . . 119.9 ?
    C3 C4 H4 . . 119.9 ?
    C4 C5 C6 . . 120.34(19) ?
    C4 C5 H5 . . 119.8 ?
    C6 C5 H5 . . 119.8 ?
    C7 C6 C1 . . 119.00(17) ?
    C7 C6 C5 . . 122.27(19) ?
    C1 C6 C5 . . 118.72(19) ?
    C8 C7 C6 . . 119.87(18) ?
    C8 C7 H7 . . 120.1 ?
    C6 C7 H7 . . 120.1 ?
    C7 C8 C9 . . 118.64(19) ?
    C7 C8 H8 . . 120.7 ?
    C9 C8 H8 . . 120.7 ?
    N1 C9 C8 . . 123.44(17) ?
    N1 C9 C10 . . 116.83(17) ?
    C8 C9 C10 . . 119.70(17) ?
    O2 C10 O1 . . 124.30(18) ?
    O2 C10 C9 . . 120.59(18) ?
    O1 C10 C9 . . 115.05(17) ?
    N2 C11 C15 . . 121.88(18) ?
    N2 C11 C12 . . 121.52(19) ?
    C15 C11 C12 . . 116.60(18) ?
    C13 C12 C11 . . 119.88(19) ?
    C13 C12 H12 . . 120.1 ?
    C11 C12 H12 . . 120.1 ?
    N3 C13 C12 . . 121.67(19) ?
    N3 C13 H13 . . 119.2 ?
    C12 C13 H13 . . 119.2 ?
    N3 C14 C15 . . 121.2(2) ?
    N3 C14 H14 . . 119.4 ?
    C15 C14 H14 . . 119.4 ?
    C14 C15 C11 . . 120.29(19) ?
    C14 C15 H15 . . 119.9 ?
    C11 C15 H15 . . 119.9 ?
    N2 C16 H16A . . 109.5 ?
    N2 C16 H16B . . 109.5 ?
    H16A C16 H16B . . 109.5 ?
    N2 C16 H16C . . 109.5 ?
    H16A C16 H16C . . 109.5 ?
    H16B C16 H16C . . 109.5 ?
    N2 C17 H17A . . 109.5 ?
    N2 C17 H17B . . 109.5 ?
    H17A C17 H17B . . 109.5 ?
    N2 C17 H17C . . 109.5 ?
    H17A C17 H17C . . 109.5 ?
    H17B C17 H17C . . 109.5 ?
loop_
    _geom_torsion_atom_site_label_1
    _geom_torsion_atom_site_label_2
    _geom_torsion_atom_site_label_3
    _geom_torsion_atom_site_label_4
    _geom_torsion_site_symmetry_1
    _geom_torsion_site_symmetry_2
    _geom_torsion_site_symmetry_3
    _geom_torsion_site_symmetry_4
    _geom_torsion
    _geom_torsion_publ_flag
    N1 Sn1 O1 C10 . . . . 17.16(14) ?
    Cl4 Sn1 O1 C10 . . . . 105.32(14) ?
    Cl3 Sn1 O1 C10 . . . . -160.75(14) ?
    Cl2 Sn1 O1 C10 . . . . -66.72(14) ?
    O1 Sn1 N1 C9 . . . . -16.03(12) ?
    Cl1 Sn1 N1 C9 . . . . 160.11(12) ?
    Cl4 Sn1 N1 C9 . . . . -107.40(12) ?
    Cl3 Sn1 N1 C9 . . . . -9.9(2) ?
    Cl2 Sn1 N1 C9 . . . . 72.90(12) ?
    O1 Sn1 N1 C1 . . . . 174.03(17) ?
    Cl1 Sn1 N1 C1 . . . . -9.83(16) ?
    Cl4 Sn1 N1 C1 . . . . 82.65(16) ?
    Cl3 Sn1 N1 C1 . . . . -179.84(11) ?
    Cl2 Sn1 N1 C1 . . . . -97.05(16) ?
    C9 N1 C1 C2 . . . . 174.22(18) ?
    Sn1 N1 C1 C2 . . . . -16.6(3) ?
    C9 N1 C1 C6 . . . . -3.6(3) ?
    Sn1 N1 C1 C6 . . . . 165.62(14) ?
    N1 C1 C2 C3 . . . . -179.86(18) ?
    C6 C1 C2 C3 . . . . -2.1(3) ?
    C1 C2 C3 C4 . . . . -0.3(3) ?
    C2 C3 C4 C5 . . . . 1.8(3) ?
    C3 C4 C5 C6 . . . . -0.9(3) ?
    N1 C1 C6 C7 . . . . 1.6(3) ?
    C2 C1 C6 C7 . . . . -176.23(18) ?
    N1 C1 C6 C5 . . . . -179.32(17) ?
    C2 C1 C6 C5 . . . . 2.9(3) ?
    C4 C5 C6 C7 . . . . 177.70(19) ?
    C4 C5 C6 C1 . . . . -1.4(3) ?
    C1 C6 C7 C8 . . . . 1.2(3) ?
    C5 C6 C7 C8 . . . . -177.90(19) ?
    C6 C7 C8 C9 . . . . -1.9(3) ?
    C1 N1 C9 C8 . . . . 2.9(3) ?
    Sn1 N1 C9 C8 . . . . -168.24(16) ?
    C1 N1 C9 C10 . . . . -174.97(16) ?
    Sn1 N1 C9 C10 . . . . 13.9(2) ?
    C7 C8 C9 N1 . . . . -0.2(3) ?
    C7 C8 C9 C10 . . . . 177.68(17) ?
    Sn1 O1 C10 O2 . . . . 167.37(15) ?
    Sn1 O1 C10 C9 . . . . -15.3(2) ?
    N1 C9 C10 O2 . . . . 176.83(18) ?
    C8 C9 C10 O2 . . . . -1.1(3) ?
    N1 C9 C10 O1 . . . . -0.6(3) ?
    C8 C9 C10 O1 . . . . -178.61(17) ?
    C17 N2 C11 C15 . . . . -2.8(3) ?
    C16 N2 C11 C15 . . . . -169.76(18) ?
    C17 N2 C11 C12 . . . . 176.65(18) ?
    C16 N2 C11 C12 . . . . 9.6(3) ?
    N2 C11 C12 C13 . . . . -178.67(19) ?
    C15 C11 C12 C13 . . . . 0.8(3) ?
    C14 N3 C13 C12 . . . . 0.0(3) ?
    C11 C12 C13 N3 . . . . -0.5(3) ?
    C13 N3 C14 C15 . . . . 0.3(3) ?
    N3 C14 C15 C11 . . . . -0.1(3) ?
    N2 C11 C15 C14 . . . . 178.95(19) ?
    C12 C11 C15 C14 . . . . -0.5(3) ?
loop_
    _geom_hbond_atom_site_label_D
    _geom_hbond_atom_site_label_H
    _geom_hbond_atom_site_label_A
    _geom_hbond_site_symmetry_A
    _geom_hbond_distance_DH
    _geom_hbond_distance_HA
    _geom_hbond_distance_DA
    _geom_hbond_angle_DHA
    _geom_hbond_publ_flag
    N3 H3 O1 . 0.870(10)
                       1.980(10)
                               2.816(2) 160(2) yes
