# Supplementary material for: 4-(Dimethyl­amino)­pyridinium tetra­chlorido(quinoline-2-carboxyl­ato-κ2 N,O)stannate(IV)
Source: Acta Crystallogr Sect E Struct Rep Online. 2011 Aug 11;67(Pt 9):m1224. doi: 10.1107/S1600536811031473 (PMC3200806; doi:10.1107/S1600536811031473)
Supplement: Supplementary file 2 [file e-67-m1224-Isup2.hkl]

# 
# h,k,l, Fc-squared, Fo-squared, sigma(Fo-squared) and status flag 
# 
data_I
_shelx_title '  P-1' 
_shelx_refln_list_code          4 
_shelx_F_calc_maximum      228.98 
_exptl_crystal_F_000       548.00 
_reflns_d_resolution_high  0.7697 
 
loop_ 
 _symmetry_equiv_pos_as_xyz 
 'x, y, z' 
 '-x, -y, -z' 
 
_cell_length_a     8.6681 
_cell_length_b     8.8407 
_cell_length_c    14.4447 
_cell_angle_alpha  96.721 
_cell_angle_beta   91.924 
_cell_angle_gamma 108.038 
 
_shelx_F_squared_multiplier     1.000 
 
loop_ 
 _refln_index_h 
 _refln_index_k 
 _refln_index_l 
 _refln_F_squared_calc 
 _refln_F_squared_meas 
 _refln_F_squared_sigma 
 _refln_observed_status 
   1   0   0     7973.21     6726.11     52.21 o 
   2   0   0      447.10      465.25     11.39 o 
   3   0   0      389.55      381.66     12.57 o 
   4   0   0     9959.34     9484.21     71.27 o 
   5   0   0     3258.96     3130.59     46.01 o 
   6   0   0      728.04      702.28     30.00 o 
   7   0   0       97.13      101.75     10.45 o 
   8   0   0      152.15      151.71     17.04 o 
   9   0   0      310.02      276.11     32.46 o 
  10   0   0      570.88      561.03     48.74 o 
 -10   1   0     1196.43     1190.12     49.70 o 
  -9   1   0     1487.72     1459.53     51.59 o 
  -8   1   0        2.53        0.75      3.58 o 
  -7   1   0      209.55      193.57     16.64 o 
  -6   1   0     6451.35     6507.67    255.88 o 
  -5   1   0    12119.14    11919.12    105.70 o 
  -4   1   0       24.65       24.19      5.13 o 
  -3   1   0      154.14      139.36      8.79 o 
  -2   1   0     5265.72     5355.94     80.34 o 
  -1   1   0     4382.59     4454.71     41.20 o 
   1   1   0     4373.40     4282.77     54.64 o 
   2   1   0      333.25      294.96     13.13 o 
   3   1   0     4707.02     4815.88     42.80 o 
   4   1   0       11.60       13.03      4.93 o 
   5   1   0      709.90      669.06     27.91 o 
   6   1   0      714.09      731.45     26.30 o 
   7   1   0      375.77      358.72     33.31 o 
   8   1   0     1978.36     1891.70     81.32 o 
   9   1   0     1306.16     2001.16     89.10 o 
  10   1   0      332.49      260.60     34.55 o 
 -11   2   0     1191.17     1106.73     68.98 o 
 -10   2   0     1403.49     1405.82     65.60 o 
  -9   2   0        0.10       -7.27      6.15 o 
  -8   2   0      897.13      893.57     30.32 o 
  -7   2   0     4852.39     4859.46    116.72 o 
  -6   2   0     2673.28     1233.59   1334.13 o 
  -5   2   0      103.19      122.56     10.79 o 
  -4   2   0     1307.34     1192.74     28.77 o 
  -3   2   0    12883.56    13039.65    119.84 o 
  -2   2   0     1757.55     1731.89     36.58 o 
  -1   2   0      177.34      182.92     14.52 o 
   0   2   0     4981.26     4822.37     25.67 o 
   1   2   0     1531.07     1488.42     20.42 o 
   2   2   0     2066.19     2013.05     44.21 o 
   3   2   0     6353.48     6440.46     65.74 o 
   4   2   0      490.58      469.46     22.73 o 
   5   2   0      115.27      109.56     13.04 o 
   6   2   0      660.78      734.69     34.73 o 
   7   2   0     5946.30     5765.10    138.98 o 
   8   2   0      303.73      272.33     33.05 o 
   9   2   0       74.71       75.22     19.20 o 
 -11   3   0        0.29        1.81      6.76 o 
 -10   3   0      166.47      136.82     17.09 o 
  -9   3   0     1566.71     1533.94     93.31 o 
  -8   3   0     2749.70     2827.17     65.66 o 
  -7   3   0      282.84      302.10     30.17 o 
  -6   3   0      851.00      848.17     43.24 o 
  -5   3   0      709.80      715.39     36.57 o 
  -4   3   0     2372.89     2137.04     39.29 o 
  -3   3   0       18.72       22.53      5.69 o 
  -2   3   0     6094.10     6052.13     60.11 o 
  -1   3   0     1383.60     1519.27     25.98 o 
   0   3   0     2125.62     2073.63     20.72 o 
   1   3   0      932.16      900.24     18.04 o 
   2   3   0     7037.63     6988.88     57.99 o 
   3   3   0       42.98       48.79      5.20 o 
   4   3   0       15.60       19.15      4.65 o 
   5   3   0      751.14      778.63     35.57 o 
   6   3   0     3239.02     3203.95    102.52 o 
   7   3   0      625.50      652.38     49.51 o 
   8   3   0     1270.69     1216.14     72.42 o 
   9   3   0      213.11      217.75     32.73 o 
 -11   4   0      246.70      172.54     27.54 o 
 -10   4   0      768.72      733.90     37.82 o 
  -9   4   0      780.15      770.06     53.19 o 
  -8   4   0     1915.90     1930.77     76.95 o 
  -7   4   0     2329.21     2365.27     78.41 o 
  -6   4   0      688.52      739.59     28.37 o 
  -5   4   0     1245.65     1327.01     35.50 o 
  -4   4   0     4386.13     4415.06     64.88 o 
  -3   4   0    13987.21    14219.60    106.70 o 
  -2   4   0      859.74      875.55     20.60 o 
  -1   4   0       16.28       12.66      2.61 o 
   0   4   0     2160.79     2113.09     28.09 o 
   1   4   0     6041.26     6010.81     88.20 o 
   2   4   0      102.42      130.89      8.50 o 
   3   4   0     1896.41     1936.18     29.85 o 
   4   4   0     1868.75     1877.06     62.53 o 
   5   4   0      311.29      280.91     33.86 o 
   6   4   0      845.15      882.82     57.46 o 
   7   4   0      648.82      655.94     52.99 o 
   8   4   0     1010.54      928.30     66.69 o 
 -10   5   0      152.33      165.11     27.58 o 
  -9   5   0     1289.76     1317.68     68.78 o 
  -8   5   0     1952.13     2023.14     79.37 o 
  -7   5   0      380.62      359.13     22.04 o 
  -6   5   0      929.71      952.10     33.96 o 
  -5   5   0     3190.91     3297.25     60.46 o 
  -4   5   0      130.84      130.98     11.57 o 
  -3   5   0       52.94       48.82      6.92 o 
  -2   5   0     1848.76     1830.18     38.06 o 
  -1   5   0     2329.24     2317.56     39.26 o 
   0   5   0      183.72      184.86     10.65 o 
   1   5   0     1620.79     1630.99     36.58 o 
   2   5   0     3204.45     3296.83     55.51 o 
   3   5   0     1922.02     1908.25     42.22 o 
   4   5   0      478.42      513.48     27.08 o 
   5   5   0     3024.14     3027.76     72.58 o 
   6   5   0      797.49      829.61     59.83 o 
   7   5   0     1233.96     1357.48     81.91 o 
   8   5   0      346.67      337.96     41.87 o 
 -10   6   0      570.99      563.02     35.96 o 
  -9   6   0      130.31      136.72     24.07 o 
  -8   6   0       16.08        8.32      8.04 o 
  -7   6   0      646.37      660.15     45.75 o 
  -6   6   0      810.73      805.52     27.57 o 
  -5   6   0      926.68      821.64     32.19 o 
  -4   6   0     2809.49     2904.51     57.68 o 
  -3   6   0     3281.79     3402.99    189.39 o 
  -2   6   0     1089.47     1095.52     31.64 o 
  -1   6   0     4973.90     4986.05     65.26 o 
   0   6   0     5365.31     5435.55     90.28 o 
   1   6   0     1455.56     1531.67     39.08 o 
   2   6   0      596.64      596.83     18.72 o 
   3   6   0     3561.37     3566.75     48.07 o 
   4   6   0     4346.74     4357.22    130.67 o 
   5   6   0     1081.77     1026.74     67.51 o 
   6   6   0       94.54       95.64     21.98 o 
   7   6   0       32.87       10.16      9.77 o 
 -10   7   0      397.19      426.76     31.90 o 
  -9   7   0       38.55       21.09      8.89 o 
  -8   7   0      294.69      272.77     23.25 o 
  -7   7   0      339.07      341.85     24.88 o 
  -6   7   0     3546.24     3556.21     75.19 o 
  -5   7   0     2451.31     2457.95     79.02 o 
  -4   7   0      381.31      369.19     21.79 o 
  -3   7   0     1504.47     1504.90     41.84 o 
  -2   7   0     5625.92     5755.62     77.10 o 
  -1   7   0     6278.88     6389.14    113.62 o 
   0   7   0      663.16      690.99     23.04 o 
   1   7   0       34.08       23.11     11.16 o 
   2   7   0     1857.17     1712.89     81.24 o 
   3   7   0     2354.99     2278.69     97.76 o 
   4   7   0      217.32      197.17     30.86 o 
   5   7   0       84.45       77.96     21.49 o 
  -9   8   0        0.73      -17.21     11.47 o 
  -8   8   0      970.44      986.93     46.20 o 
  -7   8   0     2893.40     2934.33     75.23 o 
  -6   8   0     3491.80     3424.69     77.14 o 
  -5   8   0      354.22      350.47     30.70 o 
  -4   8   0      397.49      417.95     24.54 o 
  -3   8   0      976.39     1045.73     51.66 o 
  -2   8   0     1187.54     1223.98     37.20 o 
  -1   8   0      723.62      724.42     26.40 o 
   0   8   0      701.40      717.98     23.68 o 
   1   8   0     2039.10     1916.54     89.97 o 
   2   8   0        0.25        0.23      9.22 o 
   3   8   0      153.13      138.51     26.65 o 
   4   8   0      118.91      160.55     29.74 o 
  -9   9   0     1192.95     1353.49     58.24 o 
  -8   9   0     1014.53      999.40     88.92 o 
  -7   9   0      153.96      166.28     19.21 o 
  -6   9   0        5.00       -3.56      7.62 o 
  -5   9   0     3309.61     3390.35     97.25 o 
  -4   9   0     2332.96     2353.40     60.68 o 
  -3   9   0        8.71        9.29     10.88 o 
  -2   9   0        3.28       -4.00     13.40 o 
  -1   9   0     1069.15      927.15     63.80 o 
   0   9   0      516.15      483.45     47.26 o 
   1   9   0      920.62      882.65     65.72 o 
   2   9   0      541.45      571.01     54.95 o 
   3   9   0      162.28      132.65     27.49 o 
  -8  10   0      295.80      273.19     26.01 o 
  -7  10   0      176.90      177.67     20.67 o 
  -6  10   0     1272.84     1300.84     65.97 o 
  -5  10   0      243.53      215.66     20.40 o 
  -4  10   0     1252.21     1324.63     63.88 o 
  -3  10   0      606.81      571.04     53.77 o 
  -2  10   0      391.34      352.67     42.28 o 
  -1  10   0      136.24      146.49     28.16 o 
   0  10   0     1286.61     1347.11     84.30 o 
   1  10   0     1748.95     1617.35     94.86 o 
  -5  11   0      980.41      885.26     71.66 o 
  -4  11   0     1238.67     1311.75     86.44 o 
  -3  11   0        2.17        1.54      7.45 o 
  -2  11   0      844.14      917.30     71.62 o 
   1 -11   1      544.67      610.59     58.69 o 
   2 -11   1        2.64        0.56      8.71 o 
   3 -11   1      986.38      989.83     73.66 o 
   4 -11   1      443.30      449.85     50.32 o 
   5 -11   1        0.63       10.49     10.77 o 
  -1 -10   1     1786.65     1762.02     98.40 o 
   0 -10   1        0.86        4.42     11.03 o 
   1 -10   1      520.39      599.04     54.64 o 
   2 -10   1       74.60       99.66     23.04 o 
   3 -10   1      114.85      136.14     26.34 o 
   4 -10   1      498.83      464.42     27.73 o 
   5 -10   1     1774.40     1813.67     62.29 o 
   6 -10   1      112.99       92.54     17.79 o 
   7 -10   1      317.15      334.57     27.56 o 
   8 -10   1      902.81      950.39     48.70 o 
  -3  -9   1       16.31       19.63     13.01 o 
  -2  -9   1      121.24      182.73     31.31 o 
  -1  -9   1      933.41      821.21     62.97 o 
   0  -9   1     1814.43     1717.90     88.10 o 
   1  -9   1      416.51      380.55     40.75 o 
   2  -9   1      206.23      234.58     16.27 o 
   3  -9   1     1681.43     1732.72     48.17 o 
   4  -9   1      962.07      921.08     66.20 o 
   5  -9   1      588.94      580.50     31.01 o 
   6  -9   1     1407.88     1477.22     52.79 o 
   7  -9   1     1388.48     1334.73     53.03 o 
   8  -9   1      629.17      637.14     39.01 o 
   9  -9   1       42.85       31.37     10.51 o 
  -4  -8   1        0.51       14.00     10.60 o 
  -3  -8   1      481.43      492.75     49.92 o 
  -2  -8   1     1003.91      925.94     64.30 o 
  -1  -8   1        7.89        7.37      8.53 o 
   0  -8   1      624.16      516.28     19.20 o 
   1  -8   1     3723.27     3836.66    179.44 o 
   2  -8   1     4012.44     4137.99     66.01 o 
   3  -8   1       34.57       35.91      7.03 o 
   4  -8   1     1683.02     1674.40     71.24 o 
   5  -8   1     1372.82     1378.19     60.03 o 
   6  -8   1     1704.08     1738.49     55.40 o 
   7  -8   1        2.52        8.38      6.28 o 
   8  -8   1     1495.88     1407.97     55.68 o 
   9  -8   1      338.49      339.47     30.33 o 
  10  -8   1      611.68      625.93     56.67 o 
  -5  -7   1      251.61      279.71     38.45 o 
  -4  -7   1     2584.60     2569.78    108.65 o 
  -3  -7   1     1171.18     1131.09     68.60 o 
  -2  -7   1      255.02      236.83     30.06 o 
  -1  -7   1      468.94      465.72     40.38 o 
   0  -7   1     2660.76     2589.65     37.70 o 
   1  -7   1     1329.84     1351.38     47.66 o 
   2  -7   1     2119.66     2102.94     44.93 o 
   3  -7   1      979.61      974.24     34.59 o 
   4  -7   1      139.18      143.01     11.36 o 
   5  -7   1     1930.97     1879.71     51.80 o 
   6  -7   1      649.87      667.84     26.63 o 
   7  -7   1     2979.08     3044.91     74.60 o 
   8  -7   1       34.71       20.80      9.56 o 
   9  -7   1      124.44      109.49     22.80 o 
  10  -7   1      254.67      244.96     24.95 o 
  -7  -6   1       83.14      117.67     26.07 o 
  -6  -6   1       91.61       83.14     21.22 o 
  -5  -6   1     1183.76     1193.87     72.56 o 
  -4  -6   1      778.01      746.28     54.32 o 
  -3  -6   1     3600.46     3560.94    111.57 o 
  -2  -6   1      499.92      463.02     38.51 o 
  -1  -6   1        2.58       -1.34      6.79 o 
   0  -6   1       32.67       27.76      3.70 o 
   1  -6   1     6516.69     6709.74     60.54 o 
   2  -6   1     5783.32     5813.96     70.82 o 
   3  -6   1       81.10       82.69      9.24 o 
   4  -6   1      313.92      312.29     23.54 o 
   5  -6   1     5166.32     5114.08     82.76 o 
   6  -6   1     4305.59     4275.70     76.95 o 
   7  -6   1        0.25       10.77      5.72 o 
   8  -6   1     1383.43     1298.51     68.49 o 
   9  -6   1     1250.37     1198.93     68.79 o 
  10  -6   1      783.29      764.29     58.22 o 
  -8  -5   1     1144.85     1120.40     77.18 o 
  -7  -5   1      124.35      134.15     26.05 o 
  -6  -5   1       14.09       10.70      9.54 o 
  -5  -5   1      506.47      511.53     21.80 o 
  -4  -5   1     3219.81     3203.73     72.08 o 
  -3  -5   1     1657.70     1636.21     28.53 o 
  -2  -5   1       68.69       85.07      7.44 o 
  -1  -5   1     1801.46     1798.52     69.04 o 
   0  -5   1     6758.94     6826.86     92.12 o 
   1  -5   1     1402.74     1330.16     28.46 o 
   2  -5   1       24.45       30.24      4.42 o 
   3  -5   1     5389.44     5373.18     73.31 o 
   4  -5   1     7414.75     7773.20    124.56 o 
   5  -5   1       69.87       53.07      8.16 o 
   6  -5   1       92.45      102.56     11.36 o 
   7  -5   1      583.83      671.75     29.74 o 
   8  -5   1     1302.74     1207.97     42.38 o 
   9  -5   1      195.82      259.92     31.99 o 
  10  -5   1      592.75      575.71     50.96 o 
  -8  -4   1       21.36       17.93     11.95 o 
  -7  -4   1      151.80      153.95     26.39 o 
  -6  -4   1     5978.11     5890.77    149.34 o 
  -5  -4   1     2102.19     2103.08     45.43 o 
  -4  -4   1      519.44      567.76     23.81 o 
  -3  -4   1     2181.00     2308.76     32.92 o 
  -2  -4   1    19586.99    19348.97    753.84 o 
  -1  -4   1     9482.51     8899.84    440.07 o 
   0  -4   1        0.81        1.18      1.19 o 
   1  -4   1       63.35       59.61      4.93 o 
   2  -4   1     4674.12     4577.36     60.56 o 
   3  -4   1     4859.91     4717.71    108.80 o 
   4  -4   1     1788.68     1763.21     63.30 o 
   5  -4   1      192.58      204.43     14.02 o 
   6  -4   1       23.55       38.74      6.98 o 
   7  -4   1       19.90       31.85     13.39 o 
   8  -4   1     3298.45     3391.09    105.66 o 
   9  -4   1     1182.63     1238.69     69.61 o 
  10  -4   1       60.71       58.37     13.58 o 
  11  -4   1      167.37      156.05     28.46 o 
  -9  -3   1       99.15       94.58     23.81 o 
  -8  -3   1     1492.78     1457.60     79.68 o 
  -7  -3   1     3006.74     2881.61    104.84 o 
  -6  -3   1      997.99     1017.36     58.48 o 
  -5  -3   1      629.59      633.75     31.80 o 
  -4  -3   1      313.24      340.18     21.38 o 
  -3  -3   1     8758.89     3901.95   4376.92 o 
  -2  -3   1      936.87      892.13     18.08 o 
  -1  -3   1     2214.51     2178.54     57.97 o 
   0  -3   1      473.55      565.51     11.53 o 
   1  -3   1      480.11      497.20     17.37 o 
   2  -3   1      787.73      785.97     20.70 o 
   3  -3   1     4585.38     4408.21     86.21 o 
   4  -3   1     3909.67     4233.76     54.55 o 
   5  -3   1     2283.52     2298.63     68.61 o 
   6  -3   1     1699.56     1737.25     64.96 o 
   7  -3   1     1367.77     1406.74     44.67 o 
   8  -3   1      738.20      696.24     49.84 o 
   9  -3   1      102.43       88.92     21.19 o 
  10  -3   1     1718.79     1620.40     56.26 o 
  11  -3   1     1657.52     1671.89     88.18 o 
  -9  -2   1      479.05      521.32     48.55 o 
  -8  -2   1     3062.69     2828.36    105.47 o 
  -7  -2   1     1143.54     1132.60     62.38 o 
  -6  -2   1      870.40      849.86     37.12 o 
  -5  -2   1      355.54      319.44     28.88 o 
  -4  -2   1       78.89       34.17     39.82 o 
  -3  -2   1      642.14      684.23     25.46 o 
  -2  -2   1     5563.42     5479.65     90.34 o 
  -1  -2   1      102.75       83.99      9.80 o 
   0  -2   1     4425.17     4416.55     59.84 o 
   1  -2   1     6883.80     6904.25     49.88 o 
   2  -2   1     5304.02     5453.01     68.11 o 
   3  -2   1      285.63      233.81     12.36 o 
   4  -2   1     1337.85     1612.30     36.58 o 
   5  -2   1     9171.08     9189.47     95.28 o 
   6  -2   1     5435.54     5604.22    119.35 o 
   7  -2   1      636.18      665.01     24.66 o 
   8  -2   1       10.80       15.94      6.22 o 
   9  -2   1     1800.86     1811.75     56.45 o 
  10  -2   1     1330.72     1329.93     51.27 o 
  11  -2   1        5.35       -4.65     13.34 o 
 -10  -1   1      481.16      418.77     44.49 o 
  -9  -1   1      161.00      169.28     26.43 o 
  -8  -1   1     1790.43     1753.18     80.29 o 
  -7  -1   1      475.57      497.13     28.47 o 
  -6  -1   1     1682.93     1606.41     66.61 o 
  -5  -1   1       22.78        4.23     11.84 o 
  -4  -1   1     2651.37     2553.48     49.55 o 
  -3  -1   1      175.80      185.64     12.02 o 
  -2  -1   1      459.10      548.11     17.24 o 
  -1  -1   1     2509.96     2593.11     44.42 o 
   0  -1   1     4583.09     4684.05     42.37 o 
   1  -1   1    10825.11    10511.81     78.78 o 
   2  -1   1      158.05      136.57     11.47 o 
   3  -1   1      514.93      485.75     17.56 o 
   4  -1   1    16873.50    17186.11    119.31 o 
   5  -1   1     1496.57     1405.80     34.14 o 
   6  -1   1     2499.87     2512.97     61.55 o 
   7  -1   1      844.74      922.32     29.50 o 
   8  -1   1     1230.25     1258.64     45.00 o 
   9  -1   1      571.41      616.01     63.83 o 
  10  -1   1     1048.59     1033.69     46.35 o 
 -10   0   1      150.32      148.14     26.04 o 
  -9   0   1     1726.50     1728.72     82.14 o 
  -8   0   1      241.53      248.74     29.49 o 
  -7   0   1      124.01      136.61     18.66 o 
  -6   0   1     1567.53     1579.65     43.58 o 
  -5   0   1    11682.32    11501.16     86.00 o 
  -4   0   1      798.56      839.85     20.61 o 
  -3   0   1     2102.33     2059.74     32.36 o 
  -2   0   1     1382.46     1289.16     31.10 o 
  -1   0   1    22266.27    21377.40     88.64 o 
   1   0   1     2758.84     2787.43     23.75 o 
   2   0   1    15429.89    15235.33    275.41 o 
   3   0   1     1591.57     1542.84     25.72 o 
   4   0   1       13.97       15.31      3.81 o 
   5   0   1     6239.83     6126.60     79.03 o 
   6   0   1     2345.14     2344.57     53.89 o 
   7   0   1      173.58      184.48     14.06 o 
   8   0   1       48.54       55.62     10.90 o 
   9   0   1     1306.10     1271.26     87.85 o 
  10   0   1      467.06      478.93     44.12 o 
 -10   1   1     1771.16     1664.38     83.75 o 
  -9   1   1        0.04       -3.49      8.49 o 
  -8   1   1      988.41     1003.68     41.52 o 
  -7   1   1      281.95      319.78     21.01 o 
  -6   1   1     2149.49     2111.15     46.81 o 
  -5   1   1       19.97       19.54      5.60 o 
  -4   1   1     5506.84     5411.27    100.05 o 
  -3   1   1     1060.12      995.98     20.38 o 
  -2   1   1      829.82      821.09     14.09 o 
  -1   1   1     1875.33     1866.10     22.00 o 
   0   1   1    24012.14    22702.13    256.97 o 
   1   1   1     9790.54     9670.54     57.98 o 
   2   1   1     3049.61     3165.75     33.57 o 
   3   1   1     7180.34     7198.08     68.50 o 
   4   1   1     3387.45     3301.61     47.07 o 
   5   1   1     1323.10     1302.07     38.69 o 
   6   1   1      302.46      307.54     17.50 o 
   7   1   1     3994.92     3953.62     79.29 o 
   8   1   1     1254.11     1203.99     63.91 o 
   9   1   1      348.84      334.57     36.80 o 
  10   1   1        1.92       -4.64      6.95 o 
 -11   2   1      260.82      270.64     35.11 o 
 -10   2   1      191.93      174.57     23.23 o 
  -9   2   1      656.43      719.25     63.55 o 
  -8   2   1      898.48      900.73     29.77 o 
  -7   2   1      841.64      653.03    162.82 o 
  -6   2   1     4819.05     4839.89     68.92 o 
  -5   2   1     5389.69     5777.57     66.95 o 
  -4   2   1     5386.76     5495.55     56.76 o 
  -3   2   1     5364.36     5307.06     69.86 o 
  -2   2   1    18177.93    17618.04     89.86 o 
  -1   2   1    12864.07    12901.22     70.63 o 
   0   2   1      728.97      718.67     12.46 o 
   1   2   1      620.71      740.65     13.35 o 
   2   2   1    13418.39    13092.21     69.24 o 
   3   2   1     2720.64     2771.97     41.69 o 
   4   2   1      436.52      465.86     22.40 o 
   5   2   1      178.63      163.19     12.58 o 
   6   2   1     1492.18     1458.36     64.51 o 
   7   2   1       72.14       81.77     17.42 o 
   8   2   1      488.97      468.69     42.24 o 
   9   2   1      527.20      421.10     42.69 o 
 -11   3   1      541.45      439.75     44.33 o 
 -10   3   1      185.77      158.41     22.91 o 
  -9   3   1      258.36      238.36     29.07 o 
  -8   3   1     2553.04     2660.26     87.75 o 
  -7   3   1     5214.73     5182.48    112.20 o 
  -6   3   1        2.55        7.30      6.49 o 
  -5   3   1       40.61       52.97     10.29 o 
  -4   3   1     2871.54     2773.76     61.58 o 
  -3   3   1    20941.35    20365.22    117.24 o 
  -2   3   1     1721.84     1723.64     26.40 o 
  -1   3   1     2259.43     2376.86     27.62 o 
   0   3   1     2513.69     2489.88     26.57 o 
   1   3   1     9244.96     9156.67     57.54 o 
   2   3   1      148.97      131.98     10.02 o 
   3   3   1     1022.96     1008.29     23.51 o 
   4   3   1        4.72        4.76      2.73 o 
   5   3   1      441.21      452.78     35.88 o 
   6   3   1      114.01      104.75     11.89 o 
   7   3   1     2688.88     2683.78     99.69 o 
   8   3   1        5.93        5.32      6.36 o 
   9   3   1       26.06       18.74     10.91 o 
 -11   4   1      139.67      123.48     23.09 o 
 -10   4   1        4.88        6.89     10.15 o 
  -9   4   1     2800.85     2773.69     95.62 o 
  -8   4   1     5244.03     5121.73    120.18 o 
  -7   4   1      165.95      168.81     20.95 o 
  -6   4   1       38.76       26.70      5.22 o 
  -5   4   1      867.71      870.60     28.85 o 
  -4   4   1     7145.61     7212.47     80.26 o 
  -3   4   1      101.37       94.58      8.85 o 
  -2   4   1      692.31      679.85     18.69 o 
  -1   4   1     1355.23     1313.29     22.92 o 
   0   4   1      361.25      386.49     11.84 o 
   1   4   1      879.10      879.22     17.95 o 
   2   4   1      592.45      608.91     20.40 o 
   3   4   1     1359.82     1414.08     27.87 o 
   4   4   1        8.73        9.53      5.74 o 
   5   4   1     3034.65     2026.32    819.40 o 
   6   4   1     1603.44     1535.28     44.94 o 
   7   4   1      540.27      540.45     48.00 o 
   8   4   1       16.23       23.32     12.19 o 
 -10   5   1     2353.62     2383.80     70.59 o 
  -9   5   1     1329.51     1347.31     49.82 o 
  -8   5   1       10.81        4.25      7.43 o 
  -7   5   1      967.21      925.56     34.98 o 
  -6   5   1     1435.13     1421.60     34.56 o 
  -5   5   1       65.23       47.95      6.29 o 
  -4   5   1        9.23       21.40      6.96 o 
  -3   5   1     1334.45     1479.26     37.09 o 
  -2   5   1     1201.29     1205.98     31.88 o 
  -1   5   1     1434.08     1357.70     32.00 o 
   0   5   1     8010.39     7971.43     58.97 o 
   1   5   1      234.10      234.79     10.07 o 
   2   5   1      104.46      100.83      7.93 o 
   3   5   1     2721.34     2765.79    143.45 o 
   4   5   1    12254.81    12457.13    260.49 o 
   5   5   1      677.69      248.57    355.35 o 
   6   5   1        8.44       16.31     10.27 o 
   7   5   1      627.90      596.98     54.18 o 
 -10   6   1      868.04      880.68     66.38 o 
  -9   6   1      471.65      507.85     44.52 o 
  -8   6   1      686.92      673.85     34.34 o 
  -7   6   1     1313.94     1390.06     46.95 o 
  -6   6   1     1920.65     1880.93     41.93 o 
  -5   6   1     2602.40     2684.35     58.49 o 
  -4   6   1       81.26       85.61     12.80 o 
  -3   6   1      610.75      593.75     21.57 o 
  -2   6   1     5132.94     5206.82     61.60 o 
  -1   6   1     9550.09     9490.96     80.31 o 
   0   6   1        9.49       18.74      3.55 o 
   1   6   1       88.13       80.51      6.35 o 
   2   6   1      842.83      872.75     29.77 o 
   3   6   1     2656.71     2647.27     47.83 o 
   4   6   1        4.39        1.98      6.40 o 
   5   6   1      696.93      665.53     54.87 o 
   6   6   1      214.81      197.79     32.39 o 
   7   6   1      916.84      855.03     68.76 o 
 -10   7   1      203.24      267.18     37.64 o 
  -9   7   1       35.33       29.70      9.09 o 
  -8   7   1       65.85       90.73     13.52 o 
  -7   7   1     3333.21     3459.79     77.57 o 
  -6   7   1     1638.58     1638.74     76.39 o 
  -5   7   1       57.02       50.12     11.71 o 
  -4   7   1      636.39      623.01     32.61 o 
  -3   7   1     5222.96     5318.02     80.63 o 
  -2   7   1     1024.90     1005.46     58.74 o 
  -1   7   1     1215.10     1255.95     35.44 o 
   0   7   1     1533.81     1529.62     37.75 o 
   1   7   1     1674.84     1696.88     39.19 o 
   2   7   1      144.83      149.58     11.32 o 
   3   7   1      505.95      448.84     43.83 o 
   4   7   1     1279.09     1315.25     79.05 o 
   5   7   1      889.42      847.51     66.22 o 
  -9   8   1      657.54      689.71     60.54 o 
  -8   8   1      350.88      400.93     28.96 o 
  -7   8   1       48.16       53.27     10.71 o 
  -6   8   1      112.01       87.42     16.53 o 
  -5   8   1     2276.39     2332.92     79.18 o 
  -4   8   1      619.96      643.78     31.10 o 
  -3   8   1     1017.52     1003.99     37.18 o 
  -2   8   1      306.40      322.40     21.41 o 
  -1   8   1      940.29      936.33     32.34 o 
   0   8   1     2424.41     2414.22     48.92 o 
   1   8   1      648.80      683.36     54.20 o 
   2   8   1     1741.41     1693.27     88.17 o 
   3   8   1      169.18      192.78     31.89 o 
   4   8   1     1095.56     1151.33     79.14 o 
  -9   9   1      127.42      114.00     17.33 o 
  -8   9   1     1213.58     1267.71     53.59 o 
  -7   9   1      621.05      585.12     34.96 o 
  -6   9   1     1169.16     1088.24     59.67 o 
  -5   9   1      350.68      361.60     32.62 o 
  -4   9   1     2683.11     2795.27     67.89 o 
  -3   9   1     2172.53     2297.51     58.95 o 
  -2   9   1     1055.22     1123.82     47.49 o 
  -1   9   1      470.94      494.12     24.16 o 
   0   9   1     1939.12     1763.33     90.80 o 
   1   9   1     3028.33     2999.02    121.72 o 
   2   9   1      413.92      408.20     47.13 o 
  -8  10   1      495.95      484.35     34.67 o 
  -7  10   1      568.90      557.11     35.43 o 
  -6  10   1        0.54       -2.33      6.01 o 
  -5  10   1     2183.29     2345.45     84.96 o 
  -4  10   1     1674.37     1838.49     57.61 o 
  -3  10   1      285.14      269.05     21.10 o 
  -2  10   1        3.37       16.97     12.34 o 
  -1  10   1      791.78      791.48     64.16 o 
   0  10   1      724.54      744.62     63.25 o 
   1  10   1        0.10      -10.15     11.30 o 
  -4  11   1        7.88       15.97     12.44 o 
  -3  11   1      450.34      524.51     55.15 o 
  -2  11   1      424.46      440.33     50.61 o 
   1 -11   2      604.26      636.11     59.48 o 
   2 -11   2      175.51      162.19     28.95 o 
   3 -11   2      317.05      396.95     46.78 o 
   4 -11   2       26.40       37.39     15.65 o 
   5 -11   2     1462.84     1423.97     86.38 o 
  -1 -10   2     1039.03     1042.14     75.60 o 
   0 -10   2     2396.30     2349.73    109.82 o 
   1 -10   2       62.44       40.81     15.43 o 
   2 -10   2      173.97      186.68     30.23 o 
   3 -10   2      807.61      872.32     63.92 o 
   4 -10   2     4014.04     4186.80     80.65 o 
   5 -10   2      138.34      123.42     14.66 o 
   6 -10   2      987.53      955.78     43.95 o 
   7 -10   2      243.04      206.76     27.54 o 
   8 -10   2      552.68      583.95     38.46 o 
  -3  -9   2      437.08      457.46     50.90 o 
  -2  -9   2     1089.61     1178.91     78.12 o 
  -1  -9   2     1557.95     1557.33     86.22 o 
   0  -9   2      381.41      354.16     40.17 o 
   1  -9   2      809.75      788.96     57.77 o 
   2  -9   2      973.55     1022.55     32.05 o 
   3  -9   2      187.91      191.28     15.67 o 
   4  -9   2       15.83       18.07      6.98 o 
   5  -9   2     1667.91     1705.18     52.15 o 
   6  -9   2      728.15      702.08     36.69 o 
   7  -9   2       26.01       29.56      8.91 o 
   8  -9   2      558.33      537.17     35.91 o 
   9  -9   2      555.03      565.21     38.83 o 
  -4  -8   2      705.42      691.78     60.89 o 
  -3  -8   2     1171.36     1162.57     74.84 o 
  -2  -8   2      314.53      305.56     37.40 o 
  -1  -8   2       54.93       50.84     15.03 o 
   0  -8   2      803.95      807.42     55.47 o 
   1  -8   2      772.97      813.77     23.59 o 
   2  -8   2      602.57      650.47     25.26 o 
   3  -8   2     1686.47     1691.60     44.52 o 
   4  -8   2       31.52       41.99     10.40 o 
   5  -8   2      382.33      342.93     30.32 o 
   6  -8   2     3706.64     3648.72     80.38 o 
   7  -8   2     4167.12     4212.13    112.92 o 
   8  -8   2      100.23      116.38     16.80 o 
   9  -8   2       16.06       -6.94      8.67 o 
  10  -8   2      632.44      673.24     61.05 o 
  -5  -7   2      615.23      708.62     59.53 o 
  -4  -7   2     1117.89     1134.72     72.24 o 
  -3  -7   2      355.30      316.29     36.68 o 
  -2  -7   2      514.27      498.09     43.41 o 
  -1  -7   2       72.09       60.35     15.80 o 
   0  -7   2       50.23       58.49     15.14 o 
   1  -7   2     2523.71     2498.19    105.27 o 
   2  -7   2     3979.56     4100.06     84.20 o 
   3  -7   2      970.59      964.57     27.58 o 
   4  -7   2      455.30      478.11     20.22 o 
   5  -7   2      595.04      598.08     30.98 o 
   6  -7   2     2481.98     2443.71     62.85 o 
   7  -7   2      103.39       92.84     17.03 o 
   8  -7   2     1335.27     1397.80     76.49 o 
   9  -7   2     1801.12     1734.21     89.05 o 
  10  -7   2     1271.49     1320.82     80.78 o 
  -7  -6   2       44.35       57.74     18.01 o 
  -6  -6   2       42.75       50.98     16.22 o 
  -5  -6   2       93.31       76.91     18.83 o 
  -4  -6   2     2994.58     2912.63    106.46 o 
  -3  -6   2      548.37      527.37     43.18 o 
  -2  -6   2      899.09      985.93     55.31 o 
  -1  -6   2     1375.04     1326.24     60.99 o 
   0  -6   2     6866.65     6113.75    198.00 o 
   1  -6   2     3046.35     3091.47     75.44 o 
   2  -6   2     2155.25     2210.40     73.17 o 
   3  -6   2     4918.40     4843.54     68.60 o 
   4  -6   2     5322.04     5273.75    112.79 o 
   5  -6   2     5018.79     4996.44     81.52 o 
   6  -6   2       71.10       63.28      9.79 o 
   7  -6   2     2084.48     2102.87     55.40 o 
   8  -6   2      782.14      819.94     36.13 o 
   9  -6   2       41.18       38.48     16.39 o 
  10  -6   2      280.87      282.35     37.66 o 
  -7  -5   2      513.86      539.71     51.37 o 
  -6  -5   2     1128.44     1050.70     67.24 o 
  -5  -5   2     1712.37     1715.33     37.10 o 
  -4  -5   2       17.80       20.50      4.32 o 
  -3  -5   2     1807.70     1864.50     74.38 o 
  -2  -5   2     7310.49     7200.56     99.75 o 
  -1  -5   2     5944.85     6117.23    125.77 o 
   0  -5   2       63.33       84.55      4.97 o 
   1  -5   2      730.21      675.05     24.55 o 
   2  -5   2     5729.04     5709.96     74.70 o 
   3  -5   2     4624.61     4598.02     70.54 o 
   4  -5   2      464.84      470.54     23.17 o 
   5  -5   2     1127.38     1119.95     35.26 o 
   6  -5   2      661.86      687.54     47.19 o 
   7  -5   2     1137.60     1124.83     38.35 o 
   8  -5   2      781.51      808.59     38.18 o 
   9  -5   2     1690.93     1692.43     83.59 o 
  10  -5   2       24.65        9.44     11.99 o 
  11  -5   2       27.51       18.09     17.54 o 
  -8  -4   2      501.00      494.58     49.75 o 
  -7  -4   2     3179.47     3071.26    115.53 o 
  -6  -4   2      643.81      130.12    326.56 o 
  -5  -4   2      717.19      699.78     25.31 o 
  -4  -4   2     1453.86     1525.21     32.25 o 
  -3  -4   2     2020.06     1908.28     29.19 o 
  -2  -4   2     3932.39     3962.05     97.84 o 
  -1  -4   2     3701.43     3602.90     85.79 o 
   0  -4   2     6912.37     6894.63    163.15 o 
   1  -4   2     1687.16     1702.15     36.01 o 
   2  -4   2      250.70      221.17     12.79 o 
   3  -4   2     6170.88     6185.50    180.36 o 
   4  -4   2     4460.96     4490.65     80.69 o 
   5  -4   2       85.73      117.50     12.89 o 
   6  -4   2        0.64        6.11      3.76 o 
   7  -4   2     3421.18     3382.35     64.02 o 
   8  -4   2     1808.12     1935.81     83.28 o 
   9  -4   2      234.02      236.99     26.46 o 
  10  -4   2      564.34      549.14     32.64 o 
  11  -4   2      422.88      383.43     44.90 o 
  -9  -3   2      153.46      150.57     27.81 o 
  -8  -3   2     1168.47     1209.68     73.31 o 
  -7  -3   2      147.17      192.06     27.56 o 
  -6  -3   2     3427.15     3337.19    107.08 o 
  -5  -3   2      747.92      763.39     34.53 o 
  -4  -3   2      767.87      798.00     45.47 o 
  -3  -3   2       66.68       73.41     13.75 o 
  -2  -3   2    11191.24    11118.58     91.97 o 
  -1  -3   2     4251.23     4100.37     80.04 o 
   0  -3   2     2291.28     2245.42     36.52 o 
   1  -3   2     1669.01     1640.79     35.56 o 
   2  -3   2     6527.90     6479.47     91.84 o 
   3  -3   2     1384.49     1324.51     28.09 o 
   4  -3   2     2545.52     2693.73     42.14 o 
   5  -3   2     2424.13      893.36   1158.37 o 
   6  -3   2     2466.27     2510.91     81.56 o 
   7  -3   2       80.40       78.70     12.66 o 
   8  -3   2      927.27      894.01     36.59 o 
   9  -3   2      858.43      850.67     38.29 o 
  10  -3   2      393.15      363.66     26.87 o 
  11  -3   2       78.42       63.37     23.12 o 
  -9  -2   2       33.74       25.42     12.47 o 
  -8  -2   2      822.24      825.00     57.90 o 
  -7  -2   2     3291.52     3102.87    105.50 o 
  -6  -2   2      411.56      414.27     26.13 o 
  -5  -2   2        1.37        5.45      5.08 o 
  -4  -2   2     4417.58     4414.24     69.71 o 
  -3  -2   2     3487.77     3315.36     74.42 o 
  -2  -2   2     1432.51     1433.59     47.41 o 
  -1  -2   2      411.99      404.02     21.74 o 
   0  -2   2     5177.16     5018.47     27.35 o 
   1  -2   2     4047.11     4149.96     34.29 o 
   2  -2   2      172.57      193.41      8.40 o 
   3  -2   2        8.34       12.32      3.93 o 
   4  -2   2     2266.94     2234.25     45.13 o 
   5  -2   2     1629.01      833.97    871.99 o 
   6  -2   2     2515.35     2401.53     52.58 o 
   7  -2   2      849.30      847.75     28.04 o 
   8  -2   2      118.91      117.87     14.02 o 
   9  -2   2      319.23      291.23     31.85 o 
  10  -2   2     1564.70     1687.45     57.87 o 
  11  -2   2     1741.16     1834.55     96.11 o 
 -10  -1   2      416.70      437.33     46.49 o 
  -9  -1   2     2348.10     2340.37    101.25 o 
  -8  -1   2      585.71      537.59     45.56 o 
  -7  -1   2     2392.40     2304.75     60.35 o 
  -6  -1   2     1004.42      939.14     52.22 o 
  -5  -1   2    11401.48    11169.97    113.49 o 
  -4  -1   2     3808.93     3783.06     59.68 o 
  -3  -1   2      397.74      438.71     23.61 o 
  -2  -1   2      477.47      534.03     18.19 o 
  -1  -1   2    12065.58    11756.80    133.30 o 
   0  -1   2     1408.78     1445.46     14.15 o 
   1  -1   2    11425.81    11267.59     94.23 o 
   2  -1   2     4230.48     4556.64     70.94 o 
   3  -1   2      265.04      262.42      9.86 o 
   4  -1   2     1454.45     1619.64     33.34 o 
   5  -1   2     9474.42     9075.20     91.88 o 
   6  -1   2     2714.10     2649.98     55.34 o 
   7  -1   2        4.29        7.49      5.24 o 
   8  -1   2      225.87      214.98     18.96 o 
   9  -1   2     3544.54     3513.97    111.64 o 
  10  -1   2     1340.30     1372.62     53.31 o 
 -10   0   2     2582.44     2474.88    107.67 o 
  -9   0   2      149.66      116.27     22.30 o 
  -8   0   2      322.48      309.97     27.70 o 
  -7   0   2      384.08      343.28     32.98 o 
  -6   0   2     2337.22     2299.35     54.77 o 
  -5   0   2       79.24       99.57      8.33 o 
  -4   0   2     2216.42     2184.39     37.19 o 
  -3   0   2       60.12       77.42      5.98 o 
  -2   0   2     1007.03     1046.73     17.06 o 
  -1   0   2     3078.70     3159.04     39.22 o 
   0   0   2     7774.55     7904.38     88.11 o 
   1   0   2    13422.25    13404.59    108.18 o 
   2   0   2     7090.22     7370.44     42.40 o 
   3   0   2      796.89      704.29     17.77 o 
   4   0   2    16131.49    16507.21    175.99 o 
   5   0   2     2080.16     2052.43     46.06 o 
   6   0   2      131.46      127.27     10.98 o 
   7   0   2     2426.34     2529.61    156.66 o 
   8   0   2     3500.92     3323.06     74.97 o 
   9   0   2      413.11      371.43     27.44 o 
  10   0   2        2.24        2.35      4.93 o 
 -10   1   2       23.00       18.85     11.13 o 
  -9   1   2      301.64      266.03     32.88 o 
  -8   1   2        8.57        4.64      5.48 o 
  -7   1   2      275.56      284.09     19.33 o 
  -6   1   2     2204.08     2300.68     45.34 o 
  -5   1   2     3603.97     3731.54     50.65 o 
  -4   1   2      320.63      299.48     12.39 o 
  -3   1   2     3354.51     3368.51     62.83 o 
  -2   1   2    19665.16    19218.77    129.33 o 
  -1   1   2     4937.12     4841.26     55.55 o 
   0   1   2     1691.72     1675.36     30.83 o 
   1   1   2    22601.61    22473.29    165.76 o 
   2   1   2    52430.86    51250.71    165.89 o 
   3   1   2    12050.95    12236.77     77.04 o 
   4   1   2      187.52      225.85     12.10 o 
   5   1   2        7.63        6.41      3.33 o 
   6   1   2     2580.97     2458.51     87.80 o 
   7   1   2     1552.63     1628.67     51.31 o 
   8   1   2      269.26      269.49     23.13 o 
   9   1   2       15.64       10.62      7.08 o 
  10   1   2       61.26       42.96     14.75 o 
 -11   2   2      836.16      746.27     42.10 o 
 -10   2   2      153.49      140.03     16.61 o 
  -9   2   2      384.67      418.81     26.61 o 
  -8   2   2     2110.51     2189.54     74.92 o 
  -7   2   2     3071.02     3086.66     56.93 o 
  -6   2   2      193.64      236.56     14.40 o 
  -5   2   2        1.89        3.13      3.63 o 
  -4   2   2     5155.01     5255.26     72.11 o 
  -3   2   2    22558.86    22442.52    102.38 o 
  -2   2   2      866.54      850.88     21.01 o 
  -1   2   2      494.74      537.08     15.50 o 
   0   2   2     4630.28     4924.71     52.91 o 
   1   2   2    26087.32    25971.74    134.67 o 
   2   2   2       85.12       71.66      6.60 o 
   3   2   2     2345.59     2325.65     34.36 o 
   4   2   2      551.85      579.41     22.94 o 
   5   2   2     1115.16     1183.33     33.29 o 
   6   2   2       99.83      114.63     18.30 o 
   7   2   2     2304.29     2363.27     87.47 o 
   8   2   2      738.53      748.11     52.76 o 
   9   2   2        0.19       11.00      8.73 o 
 -11   3   2        6.11        3.97      9.86 o 
 -10   3   2        3.88        8.57      5.73 o 
  -9   3   2     2048.52     2094.48     77.94 o 
  -8   3   2     3975.16     4183.90    103.57 o 
  -7   3   2       60.47       94.93     16.17 o 
  -6   3   2      629.08      663.50     33.64 o 
  -5   3   2     4529.73     4773.66    143.98 o 
  -4   3   2     6933.38     6672.01     68.98 o 
  -3   3   2      707.36      809.02     24.08 o 
  -2   3   2     4671.10     4593.39     43.97 o 
  -1   3   2     1542.64     1496.53     23.70 o 
   0   3   2      782.29      754.43     16.55 o 
   1   3   2     1393.67     1459.98     23.71 o 
   2   3   2     6940.76     6945.77     76.83 o 
   3   3   2      282.86      289.19     13.39 o 
   4   3   2      246.51      224.37     14.18 o 
   5   3   2     1602.99     1607.70     66.73 o 
   6   3   2     1303.20     1272.33     40.94 o 
   7   3   2      156.52      136.01     22.72 o 
   8   3   2        0.29        3.56      6.77 o 
   9   3   2     1232.59     1256.41     76.66 o 
 -11   4   2      817.74      807.54     61.48 o 
 -10   4   2      590.28      585.07     51.77 o 
  -9   4   2      475.80      485.06     29.24 o 
  -8   4   2      680.51      633.73     30.97 o 
  -7   4   2     2143.04     2226.72     75.00 o 
  -6   4   2     1625.82     1733.38     41.44 o 
  -5   4   2       12.51       12.57      4.06 o 
  -4   4   2     2273.36     2221.16     59.03 o 
  -3   4   2     1176.48     1097.42     30.15 o 
  -2   4   2     5146.44     5151.92     51.07 o 
  -1   4   2        1.45        5.09      1.93 o 
   0   4   2      238.46      218.48      9.82 o 
   1   4   2     3974.26     3974.07     42.48 o 
   2   4   2     1039.39     1023.81     24.84 o 
   3   4   2       90.21       78.13      6.97 o 
   4   4   2     2319.26      518.10   1140.40 o 
   5   4   2      590.39      611.46     45.08 o 
   6   4   2       47.44       41.53     12.30 o 
   7   4   2       69.89       60.57     15.95 o 
   8   4   2     1884.18     1884.06     94.35 o 
 -10   5   2      163.98      178.17     29.71 o 
  -9   5   2     1459.84     1406.68     49.60 o 
  -8   5   2     1906.90     1821.33     52.96 o 
  -7   5   2     1422.33     1490.27     45.09 o 
  -6   5   2     1208.80     1226.29     31.97 o 
  -5   5   2     5328.18     5425.60     64.02 o 
  -4   5   2     2869.71     3033.35    102.30 o 
  -3   5   2     1031.70      981.81     30.98 o 
  -2   5   2     1002.69     1028.30     30.52 o 
  -1   5   2    13040.45    13284.15    127.35 o 
   0   5   2        2.27        6.21      2.24 o 
   1   5   2        5.37        4.98      2.19 o 
   2   5   2      206.04      234.71     19.34 o 
   3   5   2     3026.12     3043.02     89.57 o 
   4   5   2        1.64        1.12      9.26 o 
   5   5   2     1210.85     1173.97     67.50 o 
   6   5   2      329.70      285.38     35.65 o 
   7   5   2       47.61       64.04     19.19 o 
 -10   6   2     1933.30     1945.21     98.55 o 
  -9   6   2       73.52       65.93     11.85 o 
  -8   6   2      142.05      138.89     15.44 o 
  -7   6   2     1743.48     1730.19     51.20 o 
  -6   6   2     3878.32     3899.87     73.43 o 
  -5   6   2        0.28        5.04      5.18 o 
  -4   6   2       19.66       26.86      6.08 o 
  -3   6   2      231.68      242.58     14.24 o 
  -2   6   2     3725.52     3769.44     54.29 o 
  -1   6   2        0.33        4.76      2.50 o 
   0   6   2      851.72      822.05     22.18 o 
   1   6   2      439.44      441.04     16.05 o 
   2   6   2      132.26      110.52     10.54 o 
   3   6   2     1638.68     1652.49     81.24 o 
   4   6   2     3270.39     3137.20    113.21 o 
   5   6   2      736.77      712.69     57.12 o 
   6   6   2        1.71       10.38     11.78 o 
 -10   7   2        1.60        4.06      6.70 o 
  -9   7   2       97.43      123.14     31.18 o 
  -8   7   2      409.97      474.62     29.57 o 
  -7   7   2      542.80      616.83     32.42 o 
  -6   7   2       22.43       20.81      6.19 o 
  -5   7   2      312.41      311.57     28.69 o 
  -4   7   2      616.76      620.22     29.80 o 
  -3   7   2     1059.39     1056.49     38.63 o 
  -2   7   2     4885.62     5012.02     77.70 o 
  -1   7   2     6310.46     6375.93     84.65 o 
   0   7   2      468.62      488.47     18.03 o 
   1   7   2     1729.50     1724.72     47.04 o 
   2   7   2     3591.52     3520.03     60.76 o 
   3   7   2     1799.18     1775.13     88.02 o 
   4   7   2      423.21      431.81     45.99 o 
   5   7   2      199.31      169.95     31.18 o 
  -9   8   2      210.74      223.18     33.52 o 
  -8   8   2      319.00      311.89     25.57 o 
  -7   8   2      664.66      639.23     34.69 o 
  -6   8   2      650.62      631.74     44.82 o 
  -5   8   2      307.00      311.30     29.87 o 
  -4   8   2     1539.31     1548.49     49.54 o 
  -3   8   2     2534.02     2582.69     70.73 o 
  -2   8   2        2.61        3.99      3.35 o 
  -1   8   2       36.67       35.06      6.92 o 
   0   8   2     2012.69     1997.97     48.20 o 
   1   8   2     3308.31     3268.20    119.09 o 
   2   8   2      452.54      453.71     46.76 o 
   3   8   2      201.12      130.86     26.94 o 
   4   8   2      523.73      477.79     51.67 o 
  -9   9   2     2111.92     2230.80    103.00 o 
  -8   9   2      749.76      758.96     41.46 o 
  -7   9   2       10.31        8.51      5.94 o 
  -6   9   2        1.66        8.92      8.13 o 
  -5   9   2     3442.07     3375.49    100.78 o 
  -4   9   2     4709.18     4725.18     91.03 o 
  -3   9   2       35.29       38.27      8.82 o 
  -2   9   2        1.30        2.30      3.34 o 
  -1   9   2      497.12      525.36     26.60 o 
   0   9   2     1899.63     1905.11     95.31 o 
   1   9   2        0.13      -16.23     11.08 o 
   2   9   2      289.39      284.39     39.84 o 
  -7  10   2      506.90      444.34     31.82 o 
  -6  10   2      843.17      782.64     52.66 o 
  -5  10   2      487.73      509.99     40.89 o 
  -4  10   2       37.11       31.00      9.93 o 
  -3  10   2     1211.33     1244.78     46.75 o 
  -2  10   2     1044.10     1031.45     74.01 o 
  -1  10   2        2.91      -19.34     13.33 o 
   0  10   2      193.60      179.11     31.88 o 
  -4  11   2     1591.01     1586.09     98.73 o 
  -3  11   2      539.19      599.30     60.23 o 
   1 -11   3        4.98      -10.09     10.46 o 
   2 -11   3      279.30      273.20     38.49 o 
   3 -11   3      437.58      421.76     46.56 o 
   4 -11   3     2454.53     2267.15    107.23 o 
   5 -11   3      200.36      210.09     33.27 o 
   6 -11   3      874.07      851.28     71.70 o 
  -1 -10   3     2577.72     2504.66    116.63 o 
   0 -10   3       20.60       26.43     14.16 o 
   1 -10   3     1280.79     1338.82     79.84 o 
   2 -10   3      483.18      475.75     47.41 o 
   3 -10   3     2423.45     2392.54    104.21 o 
   4 -10   3       24.28       10.82      8.70 o 
   5 -10   3      515.13      512.36     45.44 o 
   6 -10   3      379.63      374.07     27.82 o 
   7 -10   3        9.58       10.44      9.22 o 
   8 -10   3       40.83       19.57     11.44 o 
  -3  -9   3     1557.41     1518.14     91.98 o 
  -2  -9   3      260.75      260.02     37.74 o 
  -1  -9   3      571.46      547.37     50.99 o 
   0  -9   3     1297.31     1147.04     70.78 o 
   1  -9   3     1414.61     1340.20     74.66 o 
   2  -9   3       66.15       79.02      8.67 o 
   3  -9   3      167.52      167.81     14.51 o 
   4  -9   3      634.88      675.30     30.89 o 
   5  -9   3        8.32        5.42      5.10 o 
   6  -9   3      780.59      776.86     38.83 o 
   7  -9   3     1699.09     1706.47     61.10 o 
   8  -9   3        6.16        0.50     20.13 o 
   9  -9   3      200.35      197.39     26.69 o 
  -4  -8   3      591.20      518.07     52.71 o 
  -3  -8   3      245.34      241.63     34.64 o 
  -2  -8   3      466.22      465.60     45.31 o 
  -1  -8   3       13.11        8.37      8.22 o 
   0  -8   3       20.31       24.07     11.79 o 
   1  -8   3     1958.97     1943.71     36.67 o 
   2  -8   3     2729.81     2817.60     86.67 o 
   3  -8   3        2.30        1.10      3.55 o 
   4  -8   3      287.80      311.82     20.27 o 
   5  -8   3     1130.00     1064.20     53.31 o 
   6  -8   3     3713.93     3602.24    124.14 o 
   7  -8   3      213.40      240.73     34.08 o 
   8  -8   3     1464.38     1497.30     86.13 o 
   9  -8   3      420.97      317.04     41.79 o 
  -5  -7   3        7.60       -0.52      8.66 o 
  -4  -7   3     1881.92     2061.53     96.78 o 
  -3  -7   3     2095.77     2147.69     93.94 o 
  -2  -7   3      180.49      163.13     25.02 o 
  -1  -7   3      246.98      211.27     26.89 o 
   0  -7   3      967.62      961.60     54.47 o 
   1  -7   3     3392.32     3495.05     75.13 o 
   2  -7   3     1332.54     1301.66     29.67 o 
   3  -7   3     2326.83     2252.08     48.92 o 
   4  -7   3     2724.03     2693.63     85.34 o 
   5  -7   3      206.14      213.20     22.89 o 
   6  -7   3     1708.35     1683.74     64.85 o 
   7  -7   3     1096.38     1055.47     41.90 o 
   8  -7   3      165.82      162.38     27.17 o 
   9  -7   3        7.75        1.93     10.19 o 
  10  -7   3      343.13      329.49     42.82 o 
  -6  -6   3      161.34      167.17     29.47 o 
  -5  -6   3      995.62      991.49     66.44 o 
  -4  -6   3      465.57      520.88     45.70 o 
  -3  -6   3      391.25      380.21     36.70 o 
  -2  -6   3     1911.96     1804.07     74.40 o 
  -1  -6   3     1337.90     1321.56     60.32 o 
   0  -6   3       57.58       73.73     21.12 o 
   1  -6   3     1575.08     1649.18     36.05 o 
   2  -6   3     2387.40     2381.49     43.78 o 
   3  -6   3      897.12      292.86    460.03 o 
   4  -6   3      559.13      177.37    312.56 o 
   5  -6   3     1775.08     1694.62     47.12 o 
   6  -6   3      783.16      766.42     49.08 o 
   7  -6   3      985.57      998.47     38.19 o 
   8  -6   3      149.81      164.14     27.33 o 
   9  -6   3     3023.48     2997.04    116.13 o 
  10  -6   3      413.97      427.93     47.44 o 
  -7  -5   3     2389.99     2410.00    108.81 o 
  -6  -5   3     1310.71     1147.84     71.22 o 
  -5  -5   3       22.85       24.38      4.48 o 
  -4  -5   3      266.57      250.32      9.37 o 
  -3  -5   3     1565.03     1515.78     67.58 o 
  -2  -5   3      276.66      258.22     19.08 o 
  -1  -5   3     2965.01     2950.09     87.47 o 
   0  -5   3      367.93      336.60     27.50 o 
   1  -5   3       73.51       66.54     12.52 o 
   2  -5   3        1.30        6.62      3.01 o 
   3  -5   3     8981.39     9053.48    153.74 o 
   4  -5   3     9830.05     9817.18    100.68 o 
   5  -5   3      175.14      212.42     22.63 o 
   6  -5   3       86.53       86.37     10.32 o 
   7  -5   3     2682.81     2717.77     63.51 o 
   8  -5   3     4958.18     5001.44     83.70 o 
   9  -5   3        5.88       18.78     15.73 o 
  10  -5   3      195.66      203.45     34.32 o 
  -8  -4   3      282.74      306.07     39.68 o 
  -7  -4   3      112.53       99.31     12.44 o 
  -6  -4   3     2517.50     2673.52     90.11 o 
  -5  -4   3      271.63      277.51     23.16 o 
  -4  -4   3       53.62       57.86      5.90 o 
  -3  -4   3       49.30       42.67      4.20 o 
  -2  -4   3    14205.74    14345.89    186.70 o 
  -1  -4   3     9161.25     3682.03   4662.96 o 
   0  -4   3        4.77        1.62      1.32 o 
   1  -4   3      128.28      115.98      9.26 o 
   2  -4   3     9591.74     9665.54    103.44 o 
   3  -4   3    10047.54     9746.77     66.78 o 
   4  -4   3      117.32      115.20      9.96 o 
   5  -4   3     1375.13     1432.14     44.08 o 
   6  -4   3     1865.30     1855.83     45.74 o 
   7  -4   3     1655.72     1643.77     44.14 o 
   8  -4   3        3.93        0.55      9.26 o 
   9  -4   3     1076.12     1050.88     41.39 o 
  10  -4   3      158.16      141.75     29.50 o 
  11  -4   3        6.98       -8.84     17.27 o 
  -9  -3   3       22.72       19.63     11.19 o 
  -8  -3   3      698.08      662.22     34.05 o 
  -7  -3   3     3514.14     3538.92    161.02 o 
  -6  -3   3      519.38      536.23     27.69 o 
  -5  -3   3     1744.36     1704.27     35.83 o 
  -4  -3   3     5689.83     5702.20    106.00 o 
  -3  -3   3    11266.48    11371.18    165.65 o 
  -2  -3   3     3212.36     3120.62     29.43 o 
  -1  -3   3     1748.98     1767.98     36.91 o 
   0  -3   3    12698.10    12861.35     55.36 o 
   1  -3   3    13588.68    13941.99    161.17 o 
   2  -3   3      798.43      739.71     23.63 o 
   3  -3   3      124.96      129.72      9.37 o 
   4  -3   3      765.68      682.08     42.07 o 
   5  -3   3     1939.12     2010.02     70.28 o 
   6  -3   3      270.52      262.54     19.93 o 
   7  -3   3     1286.07     1245.59     52.25 o 
   8  -3   3       13.45       20.14      6.63 o 
   9  -3   3      177.94      156.71     16.81 o 
  10  -3   3     1454.06     1477.93     86.65 o 
  11  -3   3     1106.91     1173.61     80.14 o 
  -9  -2   3     2129.46     2085.89     64.33 o 
  -8  -2   3     1310.72     1284.92     47.15 o 
  -7  -2   3      121.73      130.47     16.01 o 
  -6  -2   3      354.41      371.66     35.36 o 
  -5  -2   3     4466.55     2217.16   2090.74 o 
  -4  -2   3     1438.54     1385.24     44.30 o 
  -3  -2   3      205.93      258.83     14.92 o 
  -2  -2   3     2407.32     2536.51     36.68 o 
  -1  -2   3     9621.40     9521.39     60.15 o 
   0  -2   3     2830.59     2964.60     25.30 o 
   1  -2   3     3071.97     2930.58     26.72 o 
   2  -2   3       34.51       43.18      5.71 o 
   3  -2   3       81.94       76.63      5.28 o 
   4  -2   3      295.34      287.60     17.37 o 
   5  -2   3     6232.80     6191.28    130.04 o 
   6  -2   3     2574.90     2446.66     43.19 o 
   7  -2   3      377.51      374.94     22.26 o 
   8  -2   3       14.68       13.31      6.27 o 
   9  -2   3     1355.37     1334.04     48.29 o 
  10  -2   3     1429.66     1495.81     54.13 o 
 -10  -1   3     2439.59     2406.16     72.67 o 
  -9  -1   3      378.22      373.92     27.42 o 
  -8  -1   3      299.13      314.89     35.98 o 
  -7  -1   3     1034.71     1089.57     61.63 o 
  -6  -1   3     4227.08     1336.76   2092.39 o 
  -5  -1   3     3191.95     3236.99     60.47 o 
  -4  -1   3     2985.93     2987.60     46.02 o 
  -3  -1   3      143.56      179.73      9.71 o 
  -2  -1   3       15.46       24.49      4.32 o 
  -1  -1   3      654.89      632.85     25.60 o 
   0  -1   3    18881.53    18449.88     76.95 o 
   1  -1   3     1752.21     1689.33     40.77 o 
   2  -1   3     7982.04     8368.67    104.94 o 
   3  -1   3     1235.66     1336.23     38.40 o 
   4  -1   3     2828.33     2545.60     35.93 o 
   5  -1   3     4294.87     4373.74     63.00 o 
   6  -1   3      942.26      972.09     28.33 o 
   7  -1   3     2821.33     2798.11     61.84 o 
   8  -1   3     1830.35     1930.35     55.24 o 
   9  -1   3      788.52      749.60     44.07 o 
  10  -1   3       59.33       51.37     11.37 o 
 -10   0   3       22.76       26.67      9.38 o 
  -9   0   3     1149.29     1058.31     48.82 o 
  -8   0   3      113.83      141.67     23.91 o 
  -7   0   3       60.68       10.75     28.43 o 
  -6   0   3      121.14      124.96     12.36 o 
  -5   0   3     8817.48     8734.57    111.72 o 
  -4   0   3     1742.93     1703.66     32.13 o 
  -3   0   3       45.01       76.76     14.92 o 
  -2   0   3      282.45      248.20     10.38 o 
  -1   0   3    11438.62    11124.24     47.60 o 
   0   0   3      399.71      376.92     10.41 o 
   1   0   3     3394.94     3370.42     32.81 o 
   2   0   3      702.21      609.26     12.34 o 
   3   0   3     4490.77     4599.79     41.46 o 
   4   0   3     1456.01     1499.16     34.84 o 
   5   0   3     1272.68     1297.52     36.52 o 
   6   0   3     3445.28     3422.10     55.29 o 
   7   0   3      742.35      780.19     33.99 o 
   8   0   3      317.64      353.08     25.12 o 
   9   0   3      661.85      664.50     36.27 o 
  10   0   3      448.18      477.79     32.84 o 
 -10   1   3     2610.26     2443.26    167.95 o 
  -9   1   3      771.07      729.74     37.72 o 
  -8   1   3        9.04        0.04      8.75 o 
  -7   1   3     5723.14     5895.21     75.51 o 
  -6   1   3      900.87      918.03     29.74 o 
  -5   1   3      165.35      168.56      8.68 o 
  -4   1   3     1089.02     1144.49     18.31 o 
  -3   1   3     7146.17     7012.80     44.38 o 
  -2   1   3     2283.01     2246.59     47.08 o 
  -1   1   3     3638.25     3610.19     60.90 o 
   0   1   3     1714.66     1690.31     16.96 o 
   1   1   3     1670.30     1618.84     28.68 o 
   2   1   3     3630.07     3850.92     33.53 o 
   3   1   3     8031.15     7973.89     53.57 o 
   4   1   3     3647.03     3809.50     48.69 o 
   5   1   3     2322.65     2430.49     45.44 o 
   6   1   3        1.82        5.10      5.24 o 
   7   1   3     4966.77     4934.62     89.23 o 
   8   1   3     2102.84     2101.58     62.84 o 
   9   1   3      121.14      136.19     22.88 o 
  10   1   3       87.68       92.05     19.98 o 
 -11   2   3        1.22        4.33      8.60 o 
 -10   2   3       95.07       67.71     12.53 o 
  -9   2   3      515.17      485.13     24.36 o 
  -8   2   3     2077.35     2128.68     53.00 o 
  -7   2   3       33.07       33.80      5.41 o 
  -6   2   3      798.30      853.19     21.58 o 
  -5   2   3      184.73      197.14     12.20 o 
  -4   2   3     6314.03     6585.59     57.82 o 
  -3   2   3       18.54       32.29      4.07 o 
  -2   2   3     7813.36     7769.19     67.43 o 
  -1   2   3     1089.10     1031.95     32.38 o 
   0   2   3     3979.50     4035.97     34.32 o 
   1   2   3     3707.48     3841.26     50.04 o 
   2   2   3    16397.63    16369.38     78.09 o 
   3   2   3     4451.63     4491.03     44.42 o 
   4   2   3      231.55      244.74     12.53 o 
   5   2   3      301.36      301.09     16.62 o 
   6   2   3     4273.42     4231.38     81.53 o 
   7   2   3     1052.13     1062.44     58.49 o 
   8   2   3      140.50      137.24     23.02 o 
   9   2   3      237.40      221.70     30.73 o 
 -11   3   3       19.63        9.40      6.46 o 
 -10   3   3        6.36        2.13      7.79 o 
  -9   3   3      693.01      738.90     33.43 o 
  -8   3   3      195.24      182.53     16.32 o 
  -7   3   3     4490.45     4622.63    130.13 o 
  -6   3   3       22.31       22.50      6.06 o 
  -5   3   3      484.97      492.60     19.55 o 
  -4   3   3     7033.05     7198.07     68.69 o 
  -3   3   3    24022.40    24651.97    137.98 o 
  -2   3   3     1892.76     1903.08     29.80 o 
  -1   3   3     2338.28     2408.94     32.31 o 
   0   3   3     7160.38     7048.66     63.69 o 
   1   3   3     6388.49     6438.59     48.86 o 
   2   3   3     4079.83     4181.19     48.99 o 
   3   3   3        1.07        7.29      3.45 o 
   4   3   3     2839.80     2849.50     61.05 o 
   5   3   3     2301.47     2320.57     52.60 o 
   6   3   3      130.92      102.82     19.05 o 
   7   3   3        4.46       -0.89      7.10 o 
   8   3   3      277.07      291.87     35.70 o 
   9   3   3       48.91       50.38     16.58 o 
 -10   4   3       38.69       27.40     10.61 o 
  -9   4   3     1554.99     1527.10     49.24 o 
  -8   4   3      738.39      745.39     32.30 o 
  -7   4   3      550.95      557.15     25.79 o 
  -6   4   3     1557.26     1560.43     33.60 o 
  -5   4   3     6534.10     6467.50     64.58 o 
  -4   4   3     1784.25     1665.93     40.59 o 
  -3   4   3      454.78      400.96     18.84 o 
  -2   4   3     1231.80     1216.65     25.91 o 
  -1   4   3     7769.67     7358.73     61.81 o 
   0   4   3     8298.52     8410.48     99.26 o 
   1   4   3      253.26      265.22     10.82 o 
   2   4   3        5.00       10.76      3.27 o 
   3   4   3     3353.40     3501.58    150.44 o 
   4   4   3        2.86        9.09      6.68 o 
   5   4   3      651.43      658.75     29.29 o 
   6   4   3       38.24       22.92      9.50 o 
   7   4   3      103.05      107.99     21.68 o 
   8   4   3       61.08       51.33     17.77 o 
 -10   5   3     2287.58     2381.87    106.36 o 
  -9   5   3      550.14      523.65     29.62 o 
  -8   5   3      415.14      386.54     23.88 o 
  -7   5   3     2296.64     2348.34     54.76 o 
  -6   5   3     8098.60     8152.16    157.05 o 
  -5   5   3       30.07       42.53      9.32 o 
  -4   5   3        4.22        8.44      3.73 o 
  -3   5   3      126.19      117.51     11.12 o 
  -2   5   3     5938.41     5847.99     84.95 o 
  -1   5   3      189.13      198.26     11.13 o 
   0   5   3      530.54      537.79     17.96 o 
   1   5   3        3.60        7.34      2.34 o 
   2   5   3      285.31      294.85     17.47 o 
   3   5   3      437.85      118.08    213.76 o 
   4   5   3     3760.98     3819.27    116.35 o 
   5   5   3      555.32      602.99     49.02 o 
   6   5   3      142.83       97.64     21.74 o 
   7   5   3      303.64      296.50     38.36 o 
 -10   6   3       14.11       28.72     15.38 o 
  -9   6   3      700.62      682.78     34.18 o 
  -8   6   3     2329.00     2281.83    117.08 o 
  -7   6   3     3331.44     3335.54    166.50 o 
  -6   6   3       29.02       43.56      8.55 o 
  -5   6   3      938.70      955.64     49.41 o 
  -4   6   3      129.98      113.94     16.43 o 
  -3   6   3      730.94      692.17     50.55 o 
  -2   6   3      919.45      938.18     33.04 o 
  -1   6   3     1695.58     1678.32     43.10 o 
   0   6   3     1704.07     1730.96     43.68 o 
   1   6   3      381.23      343.22     15.28 o 
   2   6   3     2800.11      922.53   1352.08 o 
   3   6   3     1334.39      689.00    422.80 o 
   4   6   3       75.89       92.66     20.87 o 
   5   6   3      452.05      439.56     45.95 o 
   6   6   3     2485.21     2469.36    112.74 o 
  -9   7   3      121.15      137.47     25.84 o 
  -8   7   3      245.27      229.13     23.46 o 
  -7   7   3     1100.43     1199.12     44.90 o 
  -6   7   3     2264.33     2344.17     84.63 o 
  -5   7   3     1138.06     1084.98     54.42 o 
  -4   7   3     1606.19     1590.33     62.28 o 
  -3   7   3     1422.31     1392.06     44.18 o 
  -2   7   3     1372.79     1382.32     42.73 o 
  -1   7   3      562.76      573.47     26.87 o 
   0   7   3      896.70      914.01     33.30 o 
   1   7   3     6875.88     6622.66    133.53 o 
   2   7   3       63.46       64.74     18.29 o 
   3   7   3       36.53       42.36     14.82 o 
   4   7   3       57.37       59.93     19.21 o 
   5   7   3     1797.42     1922.29    101.20 o 
  -9   8   3      629.61      630.91     54.55 o 
  -8   8   3      819.60      911.65     46.15 o 
  -7   8   3       52.85       43.63     10.25 o 
  -6   8   3      124.62      153.20     22.66 o 
  -5   8   3     1547.40     1622.14     68.83 o 
  -4   8   3     2349.70     2379.04     63.32 o 
  -3   8   3       89.44       90.50     12.09 o 
  -2   8   3      155.97      145.75     14.83 o 
  -1   8   3     1585.98     1602.32     46.81 o 
   0   8   3     1187.37     1196.55     40.01 o 
   1   8   3     1438.92     1299.43     76.32 o 
   2   8   3     1191.20     1177.46     75.24 o 
   3   8   3      112.93       81.02     21.82 o 
   4   8   3      257.35      257.67     38.80 o 
  -8   9   3       65.38       62.85     13.62 o 
  -7   9   3       78.66       84.08     13.92 o 
  -6   9   3      822.43      814.06     53.43 o 
  -5   9   3      322.45      323.33     32.37 o 
  -4   9   3     1295.72     1319.21     49.54 o 
  -3   9   3      740.40      762.33     53.87 o 
  -2   9   3      513.54      508.22     28.59 o 
  -1   9   3        1.91        4.98      8.59 o 
   0   9   3      954.20      957.11     68.85 o 
   1   9   3     1578.68     1625.45     90.89 o 
   2   9   3     1025.23     1012.32     74.45 o 
  -7  10   3       13.76        8.37      5.01 o 
  -6  10   3      609.92      668.48     50.04 o 
  -5  10   3      787.38      753.12     50.66 o 
  -4  10   3     1501.63     1486.02     54.92 o 
  -3  10   3      459.82      453.90     29.35 o 
  -2  10   3      986.51     1023.15     75.10 o 
  -1  10   3     1952.91     2075.95    106.26 o 
   0  10   3      689.23      728.65     63.70 o 
   1 -11   4     1726.58     1811.38     98.42 o 
   2 -11   4      655.82      616.25     56.52 o 
   3 -11   4      577.21      558.42     53.25 o 
   4 -11   4       33.61       25.59     13.51 o 
   5 -11   4     1722.79     1631.18     87.84 o 
  -1 -10   4      312.25      291.42     40.82 o 
   0 -10   4     2018.11     1901.66     97.76 o 
   1 -10   4      270.76      227.33     33.34 o 
   2 -10   4        6.07       10.23      9.31 o 
   3 -10   4      476.44      495.93     47.19 o 
   4 -10   4      800.37      816.07     59.32 o 
   5 -10   4     1181.77     1208.68     44.55 o 
   6 -10   4      151.63      149.80     29.77 o 
   7 -10   4      811.00      833.99     46.41 o 
   8 -10   4     1028.71      995.81     51.08 o 
  -3  -9   4      177.26      150.23     30.23 o 
  -2  -9   4     2276.56     2240.96    106.88 o 
  -1  -9   4      983.52      930.50     65.88 o 
   0  -9   4       23.85       17.33      8.86 o 
   1  -9   4     1731.92     1730.09     83.84 o 
   2  -9   4     4128.65     4158.21    126.68 o 
   3  -9   4      646.85      688.88     47.66 o 
   4  -9   4      227.45      226.57     17.85 o 
   5  -9   4      596.31      575.39     29.56 o 
   6  -9   4     2108.01     2119.16     64.64 o 
   7  -9   4      179.27      190.06     32.46 o 
   8  -9   4      311.72      342.62     44.60 o 
   9  -9   4       91.22       75.86     25.35 o 
  -4  -8   4     2535.55     2464.47    113.66 o 
  -3  -8   4     2515.83     2564.98    110.76 o 
  -2  -8   4       91.54       83.56     19.88 o 
  -1  -8   4      220.87      220.31     29.66 o 
   0  -8   4     1034.54     1012.33     60.98 o 
   1  -8   4     3627.22     3531.32     54.55 o 
   2  -8   4       24.53       25.41      5.84 o 
   3  -8   4     1171.35     1199.59     36.71 o 
   4  -8   4       11.95        9.29      3.49 o 
   5  -8   4     2550.49     2448.91     64.99 o 
   6  -8   4      119.00      117.18     23.62 o 
   7  -8   4     3305.29     3194.86    123.45 o 
   8  -8   4      366.33      363.71     43.29 o 
   9  -8   4       10.14       13.18     11.03 o 
  -5  -7   4     2968.25     3139.36    125.63 o 
  -4  -7   4     3254.60     3197.43    120.75 o 
  -3  -7   4      131.68      136.11     24.48 o 
  -2  -7   4      581.09      659.67     49.43 o 
  -1  -7   4      604.61      631.81     45.97 o 
   0  -7   4     2148.50     1990.93     77.69 o 
   1  -7   4      634.56      699.43     17.82 o 
   2  -7   4     1005.44      988.32     25.56 o 
   3  -7   4       10.97       18.95      7.88 o 
   4  -7   4      890.83      839.86     45.52 o 
   5  -7   4      857.09      887.78     36.13 o 
   6  -7   4      625.52      603.00     30.33 o 
   7  -7   4     1089.15     1088.72     68.68 o 
   8  -7   4     3084.59     3038.97    118.80 o 
   9  -7   4     2217.83     2287.59    107.12 o 
  10  -7   4      765.48      782.01     66.24 o 
  -6  -6   4      315.95      340.55     41.86 o 
  -5  -6   4      165.54      135.85     26.68 o 
  -4  -6   4      609.22      643.35     50.72 o 
  -3  -6   4      922.69      924.05     57.23 o 
  -2  -6   4      210.66      222.36     26.69 o 
  -1  -6   4      141.06      130.86     19.43 o 
   0  -6   4      874.73      865.37     33.89 o 
   1  -6   4        6.08        6.75      2.09 o 
   2  -6   4       95.84       92.08     14.49 o 
   3  -6   4     3600.48     2519.16    915.43 o 
   4  -6   4     5735.44     5691.33     78.87 o 
   5  -6   4      144.38      151.74     13.88 o 
   6  -6   4      196.82      191.52     24.25 o 
   7  -6   4      645.02      598.24     28.81 o 
   8  -6   4     2557.19     2550.36    105.36 o 
   9  -6   4       88.73       98.19     24.77 o 
  10  -6   4      450.73      445.75     49.68 o 
  -7  -5   4     1715.03     1640.69     90.48 o 
  -6  -5   4      236.67      423.77     44.98 o 
  -5  -5   4      808.57      818.26     26.23 o 
  -4  -5   4      184.25      183.55     25.54 o 
  -3  -5   4      244.21      239.22     27.64 o 
  -2  -5   4     4984.15     5058.09     83.97 o 
  -1  -5   4     4923.60     4941.73    112.73 o 
   0  -5   4      418.74      457.47     32.13 o 
   1  -5   4     2990.21     3154.69     53.64 o 
   2  -5   4     4051.64     3870.64     58.82 o 
   3  -5   4     8749.68     8580.16    113.31 o 
   4  -5   4     1484.91     1463.35     39.20 o 
   5  -5   4     2517.38     2568.18     51.33 o 
   6  -5   4     1370.22     1447.09     39.74 o 
   7  -5   4     4257.96     4328.53     82.01 o 
   8  -5   4        4.46       12.08     10.34 o 
   9  -5   4     1012.45     1069.75     70.63 o 
  10  -5   4      214.45      148.48     29.49 o 
  -8  -4   4       23.84       44.28     16.90 o 
  -7  -4   4     3832.73     3612.16    127.89 o 
  -6  -4   4      732.56      784.17     30.31 o 
  -5  -4   4     1243.16     1313.72     50.03 o 
  -4  -4   4      750.12      724.53     19.47 o 
  -3  -4   4     5163.19     5376.18     86.39 o 
  -2  -4   4     1646.96     1622.55     63.65 o 
  -1  -4   4     4888.92     1655.24   2431.55 o 
   0  -4   4     2253.87     2147.33     24.92 o 
   1  -4   4     5160.47     5380.99     59.78 o 
   2  -4   4     5639.67     6000.56     58.64 o 
   3  -4   4     1480.12     1437.45     26.67 o 
   4  -4   4     6169.68     6008.54     66.66 o 
   5  -4   4     1121.24     1086.64     38.41 o 
   6  -4   4       66.27       57.35     14.28 o 
   7  -4   4      666.30      646.25     42.79 o 
   8  -4   4     1485.79     1494.59     53.58 o 
   9  -4   4      105.13      122.55     21.01 o 
  10  -4   4      136.28      155.44     32.19 o 
  -9  -3   4      645.87      652.68     58.39 o 
  -8  -3   4     1228.11     1206.80     45.66 o 
  -7  -3   4       99.03       90.31     17.39 o 
  -6  -3   4     1186.21     1206.22     33.17 o 
  -5  -3   4     2174.33     2179.85     84.76 o 
  -4  -3   4     1348.88     1377.58     32.91 o 
  -3  -3   4      301.87      342.49     15.82 o 
  -2  -3   4     2246.58     2226.30     28.58 o 
  -1  -3   4     4355.97     4196.25     31.57 o 
   0  -3   4     2904.52     3030.49     29.91 o 
   1  -3   4     4811.73     4809.41     46.27 o 
   2  -3   4    10408.74    10543.36    129.29 o 
   3  -3   4     2393.29     2386.41     50.27 o 
   4  -3   4       45.14       35.89      6.80 o 
   5  -3   4     5165.81     5255.90     52.86 o 
   6  -3   4     4400.41     4363.25     82.42 o 
   7  -3   4      258.69      276.38     17.93 o 
   8  -3   4       34.04       29.13      7.31 o 
   9  -3   4     1056.00     1050.82     41.12 o 
  10  -3   4     2219.04     2177.15    108.71 o 
  -9  -2   4       36.99       28.58      8.80 o 
  -8  -2   4      673.07      712.44     35.43 o 
  -7  -2   4      789.20      778.93     28.66 o 
  -6  -2   4     2134.15     2102.25     52.00 o 
  -5  -2   4        0.11       -0.45      2.52 o 
  -4  -2   4     5212.98     5140.16     61.59 o 
  -3  -2   4     4080.93     4364.81     63.18 o 
  -2  -2   4        9.44        4.38      2.12 o 
  -1  -2   4        4.42        5.55      1.42 o 
   0  -2   4    13545.55    13697.31     57.58 o 
   1  -2   4     8967.58     9067.12     48.24 o 
   2  -2   4       57.85       67.31     11.06 o 
   3  -2   4      109.92      108.85     14.78 o 
   4  -2   4     4677.91     4630.53     46.72 o 
   5  -2   4     3272.63     3224.02     48.31 o 
   6  -2   4      347.89      350.19     16.30 o 
   7  -2   4      136.88      145.25     13.67 o 
   8  -2   4      834.92      796.07     34.22 o 
   9  -2   4      181.53      205.32     19.08 o 
  10  -2   4      569.22      591.50     57.34 o 
 -10  -1   4       94.10       89.00     15.43 o 
  -9  -1   4     3007.26     3009.94     77.71 o 
  -8  -1   4      264.61      265.87     21.65 o 
  -7  -1   4       73.90       67.40     11.12 o 
  -6  -1   4      581.16      570.13     21.59 o 
  -5  -1   4     8405.77     8069.57     92.65 o 
  -4  -1   4     3646.11     3564.47     49.23 o 
  -3  -1   4      318.19      399.39     20.69 o 
  -2  -1   4      193.74      181.59     23.20 o 
  -1  -1   4    13590.33    13016.69     69.47 o 
   0  -1   4    10023.32    10011.68     74.20 o 
   1  -1   4       38.82       24.26      6.19 o 
   2  -1   4      394.99      350.26     23.36 o 
   3  -1   4     1297.85     1283.05     21.81 o 
   4  -1   4        0.37        3.95      2.38 o 
   5  -1   4     2679.76     2764.21     42.30 o 
   6  -1   4      655.80      663.41     33.06 o 
   7  -1   4       72.41       71.54     14.95 o 
   8  -1   4      147.09      148.12     15.77 o 
   9  -1   4     1223.32     1271.47     47.81 o 
  10  -1   4      462.88      486.26     51.90 o 
 -10   0   4     1906.80     1824.68     63.82 o 
  -9   0   4      174.26      185.93     32.05 o 
  -8   0   4      590.02      585.22     67.12 o 
  -7   0   4     1617.05     1616.93     37.19 o 
  -6   0   4     8466.04     8434.60     88.53 o 
  -5   0   4     2092.04     2165.03     67.09 o 
  -4   0   4      355.08      361.95     13.93 o 
  -3   0   4    12584.83    12699.50    115.95 o 
  -2   0   4     2036.64     1983.44     31.89 o 
  -1   0   4       17.43       28.56      6.76 o 
   0   0   4        3.71        4.47      2.19 o 
   1   0   4     3127.16     3069.15     33.04 o 
   2   0   4      243.46      250.87      8.60 o 
   3   0   4     2363.97     2274.91     29.07 o 
   4   0   4      549.13      588.19     17.15 o 
   5   0   4      310.10      346.85     16.39 o 
   6   0   4       28.30       40.37     12.61 o 
   7   0   4     4455.75     4521.84     81.47 o 
   8   0   4     3734.61     3751.73    100.38 o 
   9   0   4       18.11       13.48      6.93 o 
  10   0   4        2.06        0.34     13.94 o 
 -10   1   4      533.47      541.52     35.06 o 
  -9   1   4      394.38      383.56     27.71 o 
  -8   1   4     3427.19     3302.56     75.86 o 
  -7   1   4        1.41       15.24      5.56 o 
  -6   1   4       41.97       47.69      6.69 o 
  -5   1   4      160.26      183.67     15.83 o 
  -4   1   4     2044.62     1962.63     56.43 o 
  -3   1   4      295.18      302.00     14.61 o 
  -2   1   4     7061.00     7045.24     89.67 o 
  -1   1   4      253.00      255.27      8.19 o 
   0   1   4        0.94        4.94      1.65 o 
   1   1   4     1145.56     1131.02     16.91 o 
   2   1   4    23745.39    23816.35     88.63 o 
   3   1   4     8486.95     8707.61     73.81 o 
   4   1   4     2835.15     3044.09     65.10 o 
   5   1   4      357.39      365.20     13.39 o 
   6   1   4     7932.28     8002.73    162.57 o 
   7   1   4     2460.76     2575.45     64.90 o 
   8   1   4       49.46       62.45     11.25 o 
   9   1   4      152.26      156.74     19.02 o 
 -11   2   4      504.97      543.49     37.12 o 
 -10   2   4     1123.70     1022.55     50.11 o 
  -9   2   4     1926.35     1935.10     85.38 o 
  -8   2   4        0.67       -3.63      5.61 o 
  -7   2   4     1038.33     1057.83     31.78 o 
  -6   2   4       55.34       72.75      8.04 o 
  -5   2   4        5.58        8.71      3.38 o 
  -4   2   4     2176.66     2170.79     29.35 o 
  -3   2   4    13917.05    13839.25    142.23 o 
  -2   2   4      972.47      989.24     18.32 o 
  -1   2   4     2564.91     2505.94     31.28 o 
   0   2   4     5419.98     5480.09     38.62 o 
   1   2   4     9077.76     9052.15     48.18 o 
   2   2   4     1090.03     1085.21     21.33 o 
   3   2   4     3552.68     3596.19     49.02 o 
   4   2   4     4393.79     4516.72     80.12 o 
   5   2   4     3888.27     3904.05     50.23 o 
   6   2   4      332.98      387.38     25.70 o 
   7   2   4      181.77      175.86     24.15 o 
   8   2   4      498.10      485.69     42.25 o 
   9   2   4      363.13      357.66     39.10 o 
 -11   3   4       34.22       14.36     11.76 o 
 -10   3   4      349.87      408.25     42.68 o 
  -9   3   4      687.44      631.80     49.92 o 
  -8   3   4     2598.80     2519.65     54.14 o 
  -7   3   4       99.41       90.99     10.35 o 
  -6   3   4       77.68       75.38      8.54 o 
  -5   3   4     2754.71     2707.33     42.19 o 
  -4   3   4     3359.62     3361.74     44.58 o 
  -3   3   4      608.45      634.44     23.34 o 
  -2   3   4     3133.98     3189.31     40.69 o 
  -1   3   4    10822.94    10783.02     97.61 o 
   0   3   4     2083.60     2059.96     26.18 o 
   1   3   4      137.31      144.42      7.37 o 
   2   3   4     1770.18     1810.91     29.00 o 
   3   3   4     3822.69     3867.62     67.94 o 
   4   3   4     1202.07     1232.06     40.85 o 
   5   3   4     2098.15     2169.67     52.51 o 
   6   3   4      910.66      916.46     54.94 o 
   7   3   4      405.75      412.86     39.14 o 
   8   3   4       20.22       29.14     13.62 o 
 -10   4   4     1052.50     1018.76     68.20 o 
  -9   4   4      182.46      158.30     25.54 o 
  -8   4   4      120.55      107.11     12.11 o 
  -7   4   4     2316.25     2347.56     57.99 o 
  -6   4   4     4499.20     4417.00     63.83 o 
  -5   4   4      138.20      150.94      9.95 o 
  -4   4   4     1116.63     1122.13     44.62 o 
  -3   4   4     2285.17     2391.04     47.70 o 
  -2   4   4     5776.32     5604.51    104.76 o 
  -1   4   4      444.80      468.59     16.66 o 
   0   4   4     8651.16     8868.69     64.38 o 
   1   4   4      357.86      370.15     12.49 o 
   2   4   4     1322.14     1310.88     28.75 o 
   3   4   4      145.94      158.31     15.74 o 
   4   4   4     4460.71     4442.42    116.87 o 
   5   4   4      736.98      739.27     32.14 o 
   6   4   4       99.79       94.08     20.02 o 
   7   4   4        8.29       20.87     11.14 o 
   8   4   4      787.52      891.58     65.82 o 
 -10   5   4      467.66      443.48     46.06 o 
  -9   5   4      373.86      377.67     40.14 o 
  -8   5   4      458.18      466.56     24.74 o 
  -7   5   4      916.11      850.21     31.97 o 
  -6   5   4      455.69      582.47     91.37 o 
  -5   5   4     3604.51     3682.18     95.27 o 
  -4   5   4     1099.17     1144.72     67.97 o 
  -3   5   4      794.99      871.18     61.09 o 
  -2   5   4      622.06      570.91     24.66 o 
  -1   5   4     6712.08     6625.52    118.13 o 
   0   5   4     2621.91     2680.68     40.46 o 
   1   5   4      800.89      799.13     22.91 o 
   2   5   4      420.09      283.07     75.45 o 
   3   5   4     4411.54     4270.00    119.41 o 
   4   5   4      739.84      749.65     35.13 o 
   5   5   4       10.08       17.06     10.72 o 
   6   5   4      175.01      176.24     28.88 o 
   7   5   4      573.04      486.67     49.76 o 
 -10   6   4     1371.65     1394.20     82.48 o 
  -9   6   4      293.74      310.61     37.59 o 
  -8   6   4       92.81       73.65     10.88 o 
  -7   6   4     3438.06     3402.55     68.59 o 
  -6   6   4     5437.94     5548.13     85.96 o 
  -5   6   4     1048.39     1064.59     53.02 o 
  -4   6   4      123.59      135.57     17.94 o 
  -3   6   4     4729.19     4869.27     80.68 o 
  -2   6   4     3410.17     3382.35     65.57 o 
  -1   6   4     1147.80     1197.04     38.42 o 
   0   6   4      636.68      637.28     27.99 o 
   1   6   4      142.47      180.98     46.64 o 
   2   6   4      539.80      453.40     41.09 o 
   3   6   4        6.93       -2.46      7.89 o 
   4   6   4      111.06      124.57     23.97 o 
   5   6   4      767.05      779.39     61.30 o 
   6   6   4        0.68       11.43     11.18 o 
  -9   7   4      938.24     1051.60     69.21 o 
  -8   7   4     2477.96     2447.41     78.79 o 
  -7   7   4      513.42      522.64     29.36 o 
  -6   7   4      261.19      279.92     30.14 o 
  -5   7   4      346.32      341.29     31.29 o 
  -4   7   4     2544.16     2532.00     80.99 o 
  -3   7   4       77.43       69.28     10.63 o 
  -2   7   4       72.35       66.75      8.21 o 
  -1   7   4        2.47        1.62      3.22 o 
   0   7   4     4866.56     4883.40     81.22 o 
   1   7   4       11.79        6.04      5.07 o 
   2   7   4     1513.24     1420.87     77.85 o 
   3   7   4      471.20      495.70     47.93 o 
   4   7   4      188.96      166.39     29.60 o 
   5   7   4      484.52      468.82     51.34 o 
  -9   8   4     1867.32     1913.29     94.99 o 
  -8   8   4       19.42       24.09     10.44 o 
  -7   8   4        3.02        5.07      5.53 o 
  -6   8   4      221.66      228.12     27.89 o 
  -5   8   4     1418.35     1397.01     65.79 o 
  -4   8   4      444.87      441.88     35.57 o 
  -3   8   4     1114.85     1112.37     43.35 o 
  -2   8   4       53.34       61.35     10.26 o 
  -1   8   4       16.37       12.33      6.61 o 
   0   8   4     4492.03     4566.01     81.80 o 
   1   8   4     5054.19     5047.57     86.45 o 
   2   8   4      136.36      149.55     26.82 o 
   3   8   4      114.71       81.47     22.04 o 
   4   8   4      925.50      998.20     75.68 o 
  -8   9   4      486.87      439.39     44.26 o 
  -7   9   4       92.91       87.56     22.90 o 
  -6   9   4       43.33       37.01     12.85 o 
  -5   9   4     1419.53     1538.01     71.73 o 
  -4   9   4     1008.21     1014.79     44.73 o 
  -3   9   4      686.50      703.89     36.25 o 
  -2   9   4      284.24      316.00     38.56 o 
  -1   9   4     1139.52     1212.20     44.34 o 
   0   9   4      909.71      925.36     68.79 o 
   1   9   4        3.30       14.64     11.30 o 
   2   9   4      207.99      291.81     41.09 o 
  -7  10   4      930.64      961.87     63.51 o 
  -6  10   4     1091.60     1091.37     64.98 o 
  -5  10   4      137.99      128.34     22.38 o 
  -4  10   4        0.02        3.09      4.93 o 
  -3  10   4     1218.62     1304.35     51.08 o 
  -2  10   4     2228.59     2185.94    111.51 o 
  -1  10   4        4.82       -2.21     11.96 o 
   1 -11   5       45.60       39.57     24.49 o 
   2 -11   5      288.47      338.48     42.14 o 
   3 -11   5      503.51      471.94     47.66 o 
   4 -11   5     1786.07     1723.63     89.71 o 
   5 -11   5       19.27       54.26     16.81 o 
  -1 -10   5      722.94      626.97     58.07 o 
   0 -10   5       81.91      126.02     26.54 o 
   1 -10   5     1610.44     1613.15     86.91 o 
   2 -10   5     1966.06     2085.10     95.63 o 
   3 -10   5      842.60      884.69     61.83 o 
   4 -10   5       25.36       27.22     13.91 o 
   5 -10   5     1508.76     1449.37     42.34 o 
   6 -10   5     1442.46     1435.43     54.90 o 
   7 -10   5      651.49      623.54     38.71 o 
  -3  -9   5     2791.20     2912.48    127.09 o 
  -2  -9   5        7.39        4.40     10.73 o 
  -1  -9   5      585.84      615.53     53.66 o 
   0  -9   5     2559.52     2382.17    100.58 o 
   1  -9   5     4981.18     4690.39    136.93 o 
   2  -9   5      112.59       92.10     19.27 o 
   3  -9   5      628.08      666.87     27.89 o 
   4  -9   5      198.76      216.78     17.41 o 
   5  -9   5     1262.32     1263.68     37.83 o 
   6  -9   5      232.77      242.61     36.79 o 
   7  -9   5     1503.11     1494.27     90.41 o 
   8  -9   5       74.70       70.04     23.16 o 
  -4  -8   5     1473.32     1491.55     88.69 o 
  -3  -8   5       20.77       41.28     16.10 o 
  -2  -8   5     2578.22     2600.27    106.08 o 
  -1  -8   5     1018.21      996.31     62.27 o 
   0  -8   5      833.81      807.13     54.11 o 
   1  -8   5      447.51      348.82     34.87 o 
   2  -8   5     3551.55     3752.29     64.27 o 
   3  -8   5      223.47      226.80     13.78 o 
   4  -8   5      506.93      466.62     28.52 o 
   5  -8   5      703.84      634.92     32.51 o 
   6  -8   5      654.46      694.74     57.08 o 
   7  -8   5       13.15       12.05      8.92 o 
   8  -8   5      657.32      712.85     61.49 o 
   9  -8   5      631.26      584.86     58.60 o 
  -5  -7   5       51.13       48.74     19.54 o 
  -4  -7   5     1216.17     1189.99     74.28 o 
  -3  -7   5     2515.09     2589.19    102.93 o 
  -2  -7   5      175.44      150.90     24.62 o 
  -1  -7   5       87.60      107.11     19.38 o 
   0  -7   5      820.49      865.29     50.94 o 
   1  -7   5      697.43      703.33     16.65 o 
   2  -7   5       30.43       25.82      7.03 o 
   3  -7   5     1850.48     1854.04     67.49 o 
   4  -7   5     1415.59     1382.56     48.35 o 
   5  -7   5     1007.74      962.42     36.21 o 
   6  -7   5       17.40       16.96      5.50 o 
   7  -7   5     1687.65     1668.29     86.43 o 
   8  -7   5     2649.40     2694.57    114.72 o 
   9  -7   5       39.19       54.12     19.19 o 
  10  -7   5      847.46      773.77     67.80 o 
  -6  -6   5      419.13      435.34     47.10 o 
  -5  -6   5      661.18      710.12     56.93 o 
  -4  -6   5       38.91       26.56     11.59 o 
  -3  -6   5        0.14       -2.06      7.04 o 
  -2  -6   5     2627.32     2661.40     91.41 o 
  -1  -6   5     4858.38     4803.91    114.41 o 
   0  -6   5       13.29        2.86      3.33 o 
   1  -6   5       70.24       74.04      8.83 o 
   2  -6   5     2518.21      724.13   1238.60 o 
   3  -6   5     3448.35     3443.38    109.36 o 
   4  -6   5       26.66       29.20      4.75 o 
   5  -6   5     2809.72     2883.44     55.98 o 
   6  -6   5      205.00      211.62     15.72 o 
   7  -6   5      308.16      315.53     20.79 o 
   8  -6   5      534.20      516.32     49.57 o 
   9  -6   5     1058.52     1111.35     75.14 o 
  10  -6   5        1.79        0.63     10.54 o 
  -7  -5   5     1501.82     1477.21     87.04 o 
  -6  -5   5     2169.24     2241.83    101.62 o 
  -5  -5   5      195.15      173.13     16.13 o 
  -4  -5   5       16.11       25.76     10.16 o 
  -3  -5   5     1544.69     1578.20     70.41 o 
  -2  -5   5     3347.01     3285.12     68.60 o 
  -1  -5   5      569.43      594.81     39.27 o 
   0  -5   5     1413.75     1442.81     41.79 o 
   1  -5   5      208.58      216.47     10.01 o 
   2  -5   5      247.46      219.42     13.23 o 
   3  -5   5     4199.46     4328.27     47.80 o 
   4  -5   5     2180.34     2155.98     42.16 o 
   5  -5   5      382.48      417.44     18.91 o 
   6  -5   5       27.50       17.03     18.06 o 
   7  -5   5     1856.36     1923.23     45.29 o 
   8  -5   5     3038.39     3113.40     59.37 o 
   9  -5   5      321.90      347.49     42.08 o 
  10  -5   5      171.32      169.76     33.70 o 
  -8  -4   5     1556.86     1549.43     89.94 o 
  -7  -4   5     1573.47     1606.67     86.94 o 
  -6  -4   5      377.26      382.25     43.37 o 
  -5  -4   5     1955.63     1990.85     70.35 o 
  -4  -4   5      698.10      697.75     21.40 o 
  -3  -4   5       59.41       57.17      4.81 o 
  -2  -4   5     1143.76     1181.80     54.96 o 
  -1  -4   5     2383.85     2307.35     28.54 o 
   0  -4   5       38.52       54.66      4.62 o 
   1  -4   5     1531.71     1511.58     24.78 o 
   2  -4   5     2520.91     2432.33     65.60 o 
   3  -4   5     1112.87     1037.47     22.69 o 
   4  -4   5       73.46       76.16      6.53 o 
   5  -4   5     4386.16     4314.74     52.87 o 
   6  -4   5     7006.58     7098.91    128.69 o 
   7  -4   5      950.23      948.78     22.79 o 
   8  -4   5       25.95       20.05      5.56 o 
   9  -4   5      501.93      607.55     56.71 o 
  10  -4   5     1826.08     1751.54    100.75 o 
  -9  -3   5      328.94      259.81     37.69 o 
  -8  -3   5        1.66       -8.31      5.54 o 
  -7  -3   5      690.23      698.14     32.34 o 
  -6  -3   5      326.45      308.14     16.90 o 
  -5  -3   5      250.67      251.21     16.16 o 
  -4  -3   5     2982.45     2971.40     49.60 o 
  -3  -3   5     2717.34     2765.97     48.06 o 
  -2  -3   5      510.95      561.19     18.81 o 
  -1  -3   5      612.08      627.93     12.43 o 
   0  -3   5    19116.37    19031.58    177.71 o 
   1  -3   5    10225.72     9946.36     55.83 o 
   2  -3   5     1876.75     2143.33     23.43 o 
   3  -3   5       18.33       25.24      8.44 o 
   4  -3   5     5606.38     5493.68    117.58 o 
   5  -3   5    10213.14    10067.80     79.76 o 
   6  -3   5       27.99       30.76      5.33 o 
   7  -3   5      402.84      417.08     20.55 o 
   8  -3   5      203.53      206.16     16.17 o 
   9  -3   5     1841.89     1674.25     93.50 o 
  10  -3   5       68.17       41.26     21.45 o 
  -9  -2   5     1204.83     1277.82     50.89 o 
  -8  -2   5      242.48      236.46     20.80 o 
  -7  -2   5       95.21       78.42     12.67 o 
  -6  -2   5      894.76      892.71     34.07 o 
  -5  -2   5    10789.85    10463.71    114.49 o 
  -4  -2   5     2682.19     2664.61     44.57 o 
  -3  -2   5     5232.91     5777.02     77.67 o 
  -2  -2   5     2723.99     2734.19     30.88 o 
  -1  -2   5    15435.12    15380.67    169.48 o 
   0  -2   5    22758.81    23351.78    160.16 o 
   1  -2   5     2199.19     2271.71     29.42 o 
   2  -2   5     3354.31     3349.90     74.73 o 
   3  -2   5     2559.30     2681.56     74.93 o 
   4  -2   5     2629.40     2400.98     77.86 o 
   5  -2   5      512.33      527.50     16.15 o 
   6  -2   5     1225.49     1241.80     32.97 o 
   7  -2   5        5.51        6.66      3.96 o 
   8  -2   5       71.64       76.90     11.06 o 
   9  -2   5      386.66      379.78     45.88 o 
  10  -2   5      494.19      462.33     52.53 o 
 -10  -1   5      989.77      948.04     46.60 o 
  -9  -1   5       73.58       60.94     10.95 o 
  -8  -1   5      509.01      529.93     30.76 o 
  -7  -1   5     1456.01     1487.61     47.90 o 
  -6  -1   5     4617.15     4507.81     59.53 o 
  -5  -1   5      774.29      724.57     21.84 o 
  -4  -1   5     1271.52     1206.95     28.07 o 
  -3  -1   5      240.01      197.97     15.47 o 
  -2  -1   5     3116.95     3131.23     39.97 o 
  -1  -1   5      474.00      466.18     12.10 o 
   0  -1   5     6796.59     6819.82     48.87 o 
   1  -1   5     4144.44     4077.98     38.02 o 
   2  -1   5     1046.62     1164.02     45.08 o 
   3  -1   5      109.80      105.20      6.63 o 
   4  -1   5     3709.52     3887.70    121.98 o 
   5  -1   5      540.73      524.19     18.31 o 
   6  -1   5       64.62       75.53      9.56 o 
   7  -1   5     1529.17     1599.18     93.86 o 
   8  -1   5     2371.26     2406.17     60.54 o 
   9  -1   5      209.75      181.57     20.39 o 
  10  -1   5       28.58       14.41     13.90 o 
 -10   0   5        0.42        4.55      6.37 o 
  -9   0   5      696.09      773.07     39.71 o 
  -8   0   5     2140.61     2104.16     61.38 o 
  -7   0   5      985.87      987.22     29.21 o 
  -6   0   5     1154.96     1213.57     49.99 o 
  -5   0   5     1695.76     1692.80     32.74 o 
  -4   0   5     5798.26     5884.97     51.05 o 
  -3   0   5      969.01      969.88     14.77 o 
  -2   0   5      392.99      319.07     17.90 o 
  -1   0   5     1015.56     1005.13     14.63 o 
   0   0   5      124.39      104.83      6.85 o 
   1   0   5       43.37       48.99      3.99 o 
   2   0   5    12391.55    12323.38     63.72 o 
   3   0   5     3147.93     3170.57     35.89 o 
   4   0   5     1266.31     1293.38     25.69 o 
   5   0   5       19.13       22.13      5.17 o 
   6   0   5     1030.59     1045.57     36.18 o 
   7   0   5     2357.94     2371.31     58.99 o 
   8   0   5      390.81      379.84     25.58 o 
   9   0   5      262.07      216.42     20.99 o 
  10   0   5      371.34      367.28     47.84 o 
 -10   1   5      213.37      202.46     21.72 o 
  -9   1   5     1350.47     1374.54     59.90 o 
  -8   1   5      176.30      195.77     25.71 o 
  -7   1   5     1885.68     1826.07     40.63 o 
  -6   1   5      995.11      990.36     24.81 o 
  -5   1   5      483.21      494.75     31.54 o 
  -4   1   5       52.03       53.68     10.11 o 
  -3   1   5    15627.04    15908.76    110.38 o 
  -2   1   5     4046.32     3752.93    163.47 o 
  -1   1   5        0.04        3.66      1.53 o 
   0   1   5       35.41       47.77      4.13 o 
   1   1   5     8431.17     8326.86     57.65 o 
   2   1   5     3013.88     3064.15     33.85 o 
   3   1   5     2207.39     2103.59     34.42 o 
   4   1   5      201.52      219.56     12.23 o 
   5   1   5      752.87      793.59     21.65 o 
   6   1   5     2078.57     2121.11     55.36 o 
   7   1   5      883.79      983.81     40.69 o 
   8   1   5     2055.64     2015.97     62.45 o 
   9   1   5      164.09      157.62     19.37 o 
 -10   2   5      324.10      288.31     26.07 o 
  -9   2   5     1296.02     1341.97     71.62 o 
  -8   2   5     9093.65     8854.54    171.08 o 
  -7   2   5     1670.35     1589.63     67.55 o 
  -6   2   5      716.20      738.96     42.90 o 
  -5   2   5      448.26      411.53     29.65 o 
  -4   2   5     7395.93     7212.28    115.40 o 
  -3   2   5      526.03      498.88     12.97 o 
  -2   2   5      313.02      301.77     11.16 o 
  -1   2   5       82.32       68.50      5.91 o 
   0   2   5     1222.08     1208.65     22.37 o 
   1   2   5      175.12      182.86      7.46 o 
   2   2   5     3452.48     3490.65     40.68 o 
   3   2   5     1038.88     1041.61     27.43 o 
   4   2   5      162.52      193.79     11.53 o 
   5   2   5     1481.79     1487.68     31.83 o 
   6   2   5     4363.74     4388.43     85.45 o 
   7   2   5      973.74      988.40     43.53 o 
   8   2   5        6.74       20.35      9.60 o 
   9   2   5     1177.98     1197.59     70.45 o 
 -10   3   5     1024.76     1003.63     66.21 o 
  -9   3   5      460.24      468.37     43.27 o 
  -8   3   5      111.25      100.56      9.56 o 
  -7   3   5       35.75       47.68     12.86 o 
  -6   3   5     2631.46     2693.58     41.57 o 
  -5   3   5       47.80       45.48      5.17 o 
  -4   3   5      818.09      848.43     29.79 o 
  -3   3   5     2258.61     2365.15     46.84 o 
  -2   3   5     3574.92     3681.99     43.46 o 
  -1   3   5      593.67      675.03     15.46 o 
   0   3   5     8005.56     7815.63     54.23 o 
   1   3   5     6315.85     6653.76     59.60 o 
   2   3   5      355.73      339.62     14.37 o 
   3   3   5       97.69      101.62     11.70 o 
   4   3   5     8571.68     8756.54     86.44 o 
   5   3   5     2015.73     2102.74     79.24 o 
   6   3   5      265.47      271.19     30.55 o 
   7   3   5       39.77       31.06     12.40 o 
   8   3   5     1960.60     2046.72     93.36 o 
 -10   4   5        5.07      -16.41     10.94 o 
  -9   4   5       83.70       95.05     20.19 o 
  -8   4   5       58.17       63.28      8.68 o 
  -7   4   5      675.74      670.24     24.75 o 
  -6   4   5     1358.63     1369.97     33.03 o 
  -5   4   5     5271.82     5149.31     63.54 o 
  -4   4   5        3.64        7.38      3.67 o 
  -3   4   5        1.60        5.67      2.94 o 
  -2   4   5     4240.71     4454.56     66.22 o 
  -1   4   5    20711.45    20844.79    240.20 o 
   0   4   5     1422.76     1439.33     28.84 o 
   1   4   5        0.36       18.44      5.21 o 
   2   4   5      731.92      757.72     25.39 o 
   3   4   5     5513.71     5416.14    125.96 o 
   4   4   5     2732.81     2655.00     59.93 o 
   5   4   5       39.26       23.28     10.55 o 
   6   4   5      129.77      125.90     23.59 o 
   7   4   5      701.27      730.59     57.27 o 
 -10   5   5      547.90      565.12     51.64 o 
  -9   5   5        3.40        3.56      6.74 o 
  -8   5   5       30.73       37.38      7.24 o 
  -7   5   5      220.69      218.48     15.48 o 
  -6   5   5     5976.41     5961.41    100.72 o 
  -5   5   5      181.38      187.23     22.46 o 
  -4   5   5      386.34      387.24     30.17 o 
  -3   5   5     2809.94     2799.39     47.50 o 
  -2   5   5     7379.64     7119.49     77.41 o 
  -1   5   5      813.68      796.15     37.36 o 
   0   5   5      460.00      433.50     17.06 o 
   1   5   5     2702.64     2719.22     58.21 o 
   2   5   5     1142.98     1147.38     39.32 o 
   3   5   5       55.37       52.37      9.04 o 
   4   5   5      313.80      310.27     21.67 o 
   5   5   5      299.23      294.07     35.63 o 
   6   5   5       75.33       62.99     18.11 o 
   7   5   5      197.07      139.28     27.76 o 
 -10   6   5       12.91       38.27     15.57 o 
  -9   6   5      588.18      637.24     53.72 o 
  -8   6   5     3139.35     3174.04    111.42 o 
  -7   6   5     1861.46     1836.94     49.00 o 
  -6   6   5      773.19      699.26     30.42 o 
  -5   6   5      986.39      999.81     52.59 o 
  -4   6   5     3224.42     3285.59     90.83 o 
  -3   6   5      229.24      238.69     15.39 o 
  -2   6   5       37.09       46.76      9.36 o 
  -1   6   5      390.72      379.77     18.15 o 
   0   6   5      672.98      700.32     30.78 o 
   1   6   5      302.69      298.23     26.47 o 
   2   6   5     1777.56     1738.22     49.26 o 
   3   6   5       22.96       30.12      7.21 o 
   4   6   5      458.89      419.35     43.07 o 
   5   6   5      122.12      106.81     23.78 o 
   6   6   5     2360.47     2239.27    109.40 o 
  -9   7   5     1357.64     1383.10     79.75 o 
  -8   7   5       52.66       49.50     15.49 o 
  -7   7   5      440.80      424.30     43.91 o 
  -6   7   5     2122.30     2028.53     81.47 o 
  -5   7   5     4087.35     4059.68    110.06 o 
  -4   7   5      112.84      124.20     18.89 o 
  -3   7   5     1454.50     1569.77    121.77 o 
  -2   7   5      220.55      237.80     19.50 o 
  -1   7   5     1141.31     1137.38     33.03 o 
   0   7   5      480.75      460.37     21.87 o 
   1   7   5     2720.28     2657.05     49.58 o 
   2   7   5      449.06      432.62     43.64 o 
   3   7   5      142.37      123.36     23.98 o 
   4   7   5      207.38      182.71     30.87 o 
   5   7   5     1792.47     1842.10    101.23 o 
  -8   8   5     1244.72     1337.66     75.77 o 
  -7   8   5       55.67       92.34     13.33 o 
  -6   8   5       78.10       74.21     17.16 o 
  -5   8   5     1135.10     1180.10     61.81 o 
  -4   8   5     3651.46     3607.36    104.21 o 
  -3   8   5      116.70      115.02     14.93 o 
  -2   8   5        0.60       -0.23      4.35 o 
  -1   8   5      888.49      950.25     39.69 o 
   0   8   5     1078.15     1064.20     41.72 o 
   1   8   5      917.37      838.55     62.14 o 
   2   8   5      668.15      621.52     56.07 o 
   3   8   5     1769.70     1689.07     95.44 o 
  -8   9   5      227.28      220.27     31.59 o 
  -7   9   5      192.71      230.16     31.20 o 
  -6   9   5      738.40      785.96     54.61 o 
  -5   9   5      684.08      695.08     49.52 o 
  -4   9   5      247.70      253.73     29.40 o 
  -3   9   5      885.47      935.27     43.23 o 
  -2   9   5      683.89      727.05     37.26 o 
  -1   9   5       18.88       24.81      7.45 o 
   0   9   5      458.47      448.54     48.93 o 
   1   9   5      248.22      268.58     38.78 o 
  -6  10   5      214.60      203.17     29.15 o 
  -5  10   5      168.26      167.83     25.92 o 
  -4  10   5      448.69      440.44     39.99 o 
  -3  10   5      331.75      349.20     27.38 o 
  -2  10   5     1004.69     1045.75     78.90 o 
   2 -11   6      777.20      769.69     61.82 o 
   3 -11   6      519.38      460.28     46.97 o 
   4 -11   6       11.65        2.29     10.49 o 
  -1 -10   6      544.49      556.71     54.85 o 
   0 -10   6     1087.89     1065.10     72.92 o 
   1 -10   6     1124.89     1139.96     72.45 o 
   2 -10   6       28.01       28.85     12.79 o 
   3 -10   6     1230.57     1266.30     71.99 o 
   4 -10   6      773.41      740.98     53.64 o 
   5 -10   6      190.37      199.89     21.19 o 
   6 -10   6        3.70        9.90     30.01 o 
   7 -10   6      934.75      814.41     70.93 o 
  -3  -9   6      357.37      364.12     46.29 o 
  -2  -9   6      243.74      235.10     34.97 o 
  -1  -9   6      120.69      112.57     23.52 o 
   0  -9   6      366.42      334.69     37.83 o 
   1  -9   6      159.72      169.41     26.61 o 
   2  -9   6     4609.40     4633.33    131.00 o 
   3  -9   6      488.44      470.70     23.47 o 
   4  -9   6       11.59       21.65      6.51 o 
   5  -9   6      136.96      131.81     40.09 o 
   6  -9   6     4198.53     4230.72    149.15 o 
   7  -9   6      505.30      499.83     53.90 o 
   8  -9   6      124.20      113.95     27.22 o 
  -4  -8   6      564.57      583.82     55.89 o 
  -3  -8   6     2839.49     2850.48    117.00 o 
  -2  -8   6       32.00       69.67     18.10 o 
  -1  -8   6      573.27      596.22     48.58 o 
   0  -8   6     2928.68     2680.84     97.64 o 
   1  -8   6     4129.77     4022.67    115.64 o 
   2  -8   6       13.73        3.90      3.17 o 
   3  -8   6     2267.38     2164.78     79.64 o 
   4  -8   6     2816.70     2715.83     79.73 o 
   5  -8   6     1005.40     1027.85     68.34 o 
   6  -8   6      164.95      188.21     31.27 o 
   7  -8   6      604.39      639.07     57.18 o 
   8  -8   6      449.25      429.60     49.62 o 
   9  -8   6      911.78      843.31     71.16 o 
  -5  -7   6     1612.39     1566.65     90.43 o 
  -4  -7   6     1316.46     1311.30     78.36 o 
  -3  -7   6      225.52      259.70     33.53 o 
  -2  -7   6     1548.13     1473.33     73.71 o 
  -1  -7   6     3897.58     3826.11    112.35 o 
   0  -7   6     1087.24     1053.72     56.05 o 
   1  -7   6       67.05       60.16      4.43 o 
   2  -7   6      868.05      899.40     28.98 o 
   3  -7   6     3648.34     3772.81     93.18 o 
   4  -7   6      563.22      570.61     27.57 o 
   5  -7   6      477.03      442.32     29.04 o 
   6  -7   6      188.28      183.65     28.81 o 
   7  -7   6      335.36      330.76     39.85 o 
   8  -7   6       76.15       65.85     21.18 o 
   9  -7   6     3141.24     3059.77    130.42 o 
  -6  -6   6     3011.92     2961.93    123.93 o 
  -5  -6   6      354.01      346.25     40.48 o 
  -4  -6   6      840.35      838.23     59.24 o 
  -3  -6   6     4333.33     4363.70    126.66 o 
  -2  -6   6     5918.56     6023.83    138.93 o 
  -1  -6   6        1.59        6.50      6.21 o 
   0  -6   6      536.01      503.91     13.55 o 
   1  -6   6       61.87       75.41      7.42 o 
   2  -6   6      942.48      231.39    450.57 o 
   3  -6   6      143.01      153.87     10.49 o 
   4  -6   6     3806.26     3766.36     66.46 o 
   5  -6   6     1338.81     1310.28     34.88 o 
   6  -6   6        3.45       11.12      3.85 o 
   7  -6   6      463.94      436.94     44.45 o 
   8  -6   6     1629.23     1646.41     89.13 o 
   9  -6   6      303.22      276.29     39.74 o 
  10  -6   6     1799.91     1896.82    106.52 o 
  -7  -5   6      707.30      833.25     66.40 o 
  -6  -5   6      241.59      256.69     35.20 o 
  -5  -5   6        4.35       -2.30      6.41 o 
  -4  -5   6       45.55       25.13     10.87 o 
  -3  -5   6     1569.92     1584.75     71.96 o 
  -2  -5   6     1198.16     1163.42     57.10 o 
  -1  -5   6     2245.40     2344.34     79.26 o 
   0  -5   6       60.94       48.17      5.19 o 
   1  -5   6       67.55       84.70      6.60 o 
   2  -5   6     1934.42     2022.17     37.17 o 
   3  -5   6     2034.51     2035.19     34.25 o 
   4  -5   6      111.82      128.11      9.47 o 
   5  -5   6     4170.72     4008.51    171.94 o 
   6  -5   6     3213.16     3103.85     42.52 o 
   7  -5   6     1708.12     1680.78     36.65 o 
   8  -5   6       59.65       65.62     20.52 o 
   9  -5   6      610.56      573.77     55.62 o 
  10  -5   6      946.81      959.80     76.86 o 
  -8  -4   6        3.09       -1.02      7.04 o 
  -7  -4   6      379.15      359.96     42.20 o 
  -6  -4   6     1296.93     1341.78     39.18 o 
  -5  -4   6      517.48      505.84     19.02 o 
  -4  -4   6      145.06      136.31      9.99 o 
  -3  -4   6     3120.02     3242.92     40.83 o 
  -2  -4   6      526.09      529.00     16.35 o 
  -1  -4   6     1472.26     1467.02     29.29 o 
   0  -4   6     5049.31     5029.10     47.07 o 
   1  -4   6     7664.22     7786.69     87.48 o 
   2  -4   6       21.77       37.22      3.61 o 
   3  -4   6      801.52      800.48     21.87 o 
   4  -4   6     2247.38     2129.61     78.73 o 
   5  -4   6     2768.34     2775.60     95.00 o 
   6  -4   6       49.56       42.27      4.48 o 
   7  -4   6      781.56      764.32     16.71 o 
   8  -4   6      559.21      594.62     54.12 o 
   9  -4   6     1193.20     1280.68     83.70 o 
  10  -4   6        0.35        2.29     14.92 o 
  -8  -3   6      785.20      807.67     64.70 o 
  -7  -3   6       14.46       20.76      6.28 o 
  -6  -3   6        2.41        6.14      3.86 o 
  -5  -3   6     3029.13     2961.73     56.73 o 
  -4  -3   6     2831.48     2893.51     50.53 o 
  -3  -3   6      625.69      592.52     20.80 o 
  -2  -3   6      714.68      747.40     17.89 o 
  -1  -3   6     4303.95     4447.87     38.75 o 
   0  -3   6     3534.07     3455.27     45.10 o 
   1  -3   6      703.04      604.75     16.86 o 
   2  -3   6     4284.55     4482.54     43.55 o 
   3  -3   6     1016.76     1055.42     50.73 o 
   4  -3   6     7438.86     7634.64    145.01 o 
   5  -3   6     2108.59     2155.28     58.21 o 
   6  -3   6     5791.53     5602.58    102.95 o 
   7  -3   6      243.58      252.05     19.07 o 
   8  -3   6      137.91      135.02     30.75 o 
   9  -3   6      471.39      467.59     52.12 o 
  10  -3   6     1475.34     1694.81    102.04 o 
  -9  -2   6      502.23      547.57     33.79 o 
  -8  -2   6      410.05      421.46     27.82 o 
  -7  -2   6      177.85      176.98     16.86 o 
  -6  -2   6     2830.44     2843.96     63.91 o 
  -5  -2   6     1549.45     1562.38     33.36 o 
  -4  -2   6     2181.63     2284.75     46.73 o 
  -3  -2   6     1495.99     1529.40     43.16 o 
  -2  -2   6      882.32      915.43     19.56 o 
  -1  -2   6        5.80        4.02      1.54 o 
   0  -2   6    12330.82    12563.94     61.65 o 
   1  -2   6     4416.99     4422.88     39.91 o 
   2  -2   6       30.03       28.33      6.14 o 
   3  -2   6      759.86      764.54     49.11 o 
   4  -2   6     6636.35     6881.50    136.87 o 
   5  -2   6     4882.09     4872.12     44.10 o 
   6  -2   6        6.93       17.37     13.34 o 
   7  -2   6      795.00      844.81     29.20 o 
   8  -2   6     1469.83     1485.22     43.30 o 
   9  -2   6     1112.87     1146.08     80.24 o 
  10  -2   6        0.50       -5.76     17.50 o 
 -10  -1   6       67.97       68.90     17.37 o 
  -9  -1   6      786.80      742.24     39.52 o 
  -8  -1   6      265.00      231.70     21.16 o 
  -7  -1   6        9.48        9.24      4.01 o 
  -6  -1   6      275.97      277.58     18.62 o 
  -5  -1   6     4293.19     4364.91     52.58 o 
  -4  -1   6     2767.24     2772.30     41.60 o 
  -3  -1   6      413.44      476.10     21.21 o 
  -2  -1   6     5232.73     5135.21     56.12 o 
  -1  -1   6     4388.75     4183.30     68.00 o 
   0  -1   6     1606.77     1544.87     25.16 o 
   1  -1   6      531.29      589.39     11.67 o 
   2  -1   6     7202.82     7270.10     85.11 o 
   3  -1   6     7541.86     7248.18     97.41 o 
   4  -1   6     1029.89     1006.44     24.90 o 
   5  -1   6        0.38        3.24      2.80 o 
   6  -1   6     2682.58     2776.86     53.31 o 
   7  -1   6     2463.04     2543.99     81.24 o 
   8  -1   6       14.16       18.21      6.49 o 
   9  -1   6       97.04       96.89     26.21 o 
  10  -1   6       10.03       -2.43     13.97 o 
 -10   0   6      286.46      252.72     24.53 o 
  -9   0   6      222.16      216.45     21.81 o 
  -8   0   6      546.58      540.73     31.79 o 
  -7   0   6     4539.28     4516.94     63.29 o 
  -6   0   6     2197.76     2245.85     39.65 o 
  -5   0   6      205.17      197.57     10.12 o 
  -4   0   6      448.27      436.12     36.86 o 
  -3   0   6     8835.52     8366.96    106.11 o 
  -2   0   6    14934.26    15181.40     74.69 o 
  -1   0   6     1716.94     1886.56     22.60 o 
   0   0   6      128.73      132.24      6.49 o 
   1   0   6     5441.61     5242.42     41.78 o 
   2   0   6     7198.91     7237.78     49.82 o 
   3   0   6        1.21        7.73      2.94 o 
   4   0   6       44.07       56.37      8.70 o 
   5   0   6       23.48       32.38      7.52 o 
   6   0   6      158.35      147.10     14.18 o 
   7   0   6     2386.87     2403.61     59.92 o 
   8   0   6      168.12      197.75     18.90 o 
   9   0   6       35.91       30.71     19.12 o 
 -10   1   6        0.17       -5.91      6.27 o 
  -9   1   6      205.13      210.31     21.10 o 
  -8   1   6     4019.69     3982.45    113.65 o 
  -7   1   6      915.80      935.78     51.61 o 
  -6   1   6      438.28      461.48     33.59 o 
  -5   1   6     1186.87     1227.03     51.15 o 
  -4   1   6    10578.25    10597.02    139.60 o 
  -3   1   6     4796.08     4679.59     63.18 o 
  -2   1   6     1716.82     1718.80     19.68 o 
  -1   1   6      369.63      358.06     10.38 o 
   0   1   6      792.80      753.01     16.36 o 
   1   1   6     1306.74     1262.39     20.12 o 
   2   1   6     2485.97     2563.24     30.48 o 
   3   1   6     1927.67     1948.11     34.47 o 
   4   1   6        1.28        1.81      2.18 o 
   5   1   6        2.62        8.32      3.71 o 
   6   1   6      341.12      358.75     23.44 o 
   7   1   6      384.91      378.95     25.94 o 
   8   1   6        1.60       13.88      7.26 o 
   9   1   6      709.83      842.42     71.46 o 
 -10   2   6      680.92      634.16     39.12 o 
  -9   2   6     4461.53     4379.75    129.09 o 
  -8   2   6     1773.08     1767.14     77.08 o 
  -7   2   6      906.20      879.42     50.71 o 
  -6   2   6      514.82      526.15     36.91 o 
  -5   2   6      977.50      960.35     46.57 o 
  -4   2   6        3.45       10.45      3.76 o 
  -3   2   6      511.49      474.66     24.46 o 
  -2   2   6     3350.06     3337.65     39.14 o 
  -1   2   6       13.11       13.76      3.41 o 
   0   2   6     3285.49     3257.56     33.84 o 
   1   2   6     1602.01     1593.79     25.24 o 
   2   2   6      291.41      269.01     11.07 o 
   3   2   6      394.43      421.27     16.43 o 
   4   2   6     7896.67     7990.56     70.58 o 
   5   2   6     6070.01     6104.30     77.24 o 
   6   2   6      491.32      464.24     28.79 o 
   7   2   6       17.66       18.64      8.00 o 
   8   2   6     1493.51     1454.55     73.45 o 
 -10   3   6      267.67      294.27     36.71 o 
  -9   3   6      340.31      352.28     37.48 o 
  -8   3   6     2280.53     2353.35     90.56 o 
  -7   3   6     2648.13     2618.05     89.88 o 
  -6   3   6      409.30      431.11     34.41 o 
  -5   3   6     1696.73     1773.68     64.86 o 
  -4   3   6      502.63      552.59     27.56 o 
  -3   3   6        0.84        3.44      2.39 o 
  -2   3   6      694.34      678.55     19.79 o 
  -1   3   6    10575.88    10180.42     88.16 o 
   0   3   6     1790.40     1930.03     32.33 o 
   1   3   6       42.36       47.03      5.71 o 
   2   3   6      253.19      256.97     13.13 o 
   3   3   6     6058.58     6193.66     71.58 o 
   4   3   6     1296.50     1282.94     34.11 o 
   5   3   6      422.22      432.16     36.78 o 
   6   3   6      413.19      397.81     37.39 o 
   7   3   6     1070.11     1064.75     64.35 o 
   8   3   6      369.84      447.37     44.95 o 
 -10   4   6     1572.00     1547.84     84.14 o 
  -9   4   6       62.74       51.73     15.75 o 
  -8   4   6        1.28        7.04      7.76 o 
  -7   4   6      510.43      514.04     29.09 o 
  -6   4   6     3093.06     2947.86     42.76 o 
  -5   4   6      577.69      598.46     20.72 o 
  -4   4   6      207.82      226.69     14.61 o 
  -3   4   6      240.80      237.09     11.09 o 
  -2   4   6     6388.01     6243.86     65.22 o 
  -1   4   6     1071.12     1096.54     25.48 o 
   0   4   6     2799.00     2824.83     42.15 o 
   1   4   6     2315.04     2478.13     40.92 o 
   2   4   6     1321.63     1332.44     29.31 o 
   3   4   6        4.78        9.28      4.36 o 
   4   4   6     2760.73     2768.21     96.27 o 
   5   4   6     1089.22     1065.50     62.60 o 
   6   4   6      139.73      106.45     22.11 o 
   7   4   6      238.81      200.47     30.65 o 
 -10   5   6       56.61       78.80     19.91 o 
  -9   5   6      263.08      289.50     35.13 o 
  -8   5   6      505.78      538.58     45.64 o 
  -7   5   6     3228.40     3140.14     68.32 o 
  -6   5   6      529.04      529.15     22.62 o 
  -5   5   6     1135.49     1081.44     54.28 o 
  -4   5   6     1203.70     1257.33     56.06 o 
  -3   5   6      214.99      218.35     16.78 o 
  -2   5   6      507.25      457.35     17.17 o 
  -1   5   6     3452.44     3312.07     46.13 o 
   0   5   6     1491.58     1507.92     31.56 o 
   1   5   6      208.09      289.52     24.14 o 
   2   5   6      991.06     1021.97     30.41 o 
   3   5   6     1168.13     1167.14     65.15 o 
   4   5   6      423.93      481.95     43.92 o 
   5   5   6      195.60      207.91     30.60 o 
   6   5   6     1486.27     1471.92     83.95 o 
  -9   6   6      455.74      418.59     43.77 o 
  -8   6   6      409.42      400.08     40.63 o 
  -7   6   6      306.12      325.56     22.63 o 
  -6   6   6      531.07      553.30     26.76 o 
  -5   6   6     1795.26     1762.44     72.10 o 
  -4   6   6       69.11       96.38     17.01 o 
  -3   6   6     4616.85     4589.35    108.48 o 
  -2   6   6     1567.57     1579.82     39.33 o 
  -1   6   6     1785.36     1807.91     41.22 o 
   0   6   6        1.12        4.10      3.07 o 
   1   6   6     8214.12     8459.15     88.84 o 
   2   6   6      861.28      859.70     37.15 o 
   3   6   6      146.70      111.26     22.23 o 
   4   6   6        1.84       16.88     12.33 o 
   5   6   6     1564.93     1537.89     87.61 o 
   6   6   6      622.01      576.65     56.48 o 
  -9   7   6      984.63     1062.13     70.58 o 
  -8   7   6     1882.16     1939.16     90.14 o 
  -7   7   6      854.59      855.84     37.41 o 
  -6   7   6       93.10       98.30     19.12 o 
  -5   7   6     2045.64     2063.65     81.00 o 
  -4   7   6     7131.44     6834.99    141.96 o 
  -3   7   6      662.92      666.42     34.20 o 
  -2   7   6        2.95        0.47      4.12 o 
  -1   7   6      622.42      645.17     32.67 o 
   0   7   6     3674.17     3647.57     85.91 o 
   1   7   6      146.78      155.64     16.87 o 
   2   7   6       97.47       80.19     18.66 o 
   3   7   6      180.48      196.30     31.52 o 
   4   7   6      340.49      329.58     41.64 o 
  -8   8   6       29.68       33.38     12.23 o 
  -7   8   6        2.13      -15.10     10.07 o 
  -6   8   6     1382.94     1338.51     70.27 o 
  -5   8   6     1763.94     1909.34     81.08 o 
  -4   8   6      137.26      134.58     21.26 o 
  -3   8   6       20.21       17.30      7.05 o 
  -2   8   6      763.80      751.62     37.98 o 
  -1   8   6      138.20      135.63     15.77 o 
   0   8   6       31.87       29.62      7.97 o 
   1   8   6     1582.52     1457.56     51.37 o 
   2   8   6      788.54      772.47     63.67 o 
   3   8   6      208.34      199.88     33.80 o 
  -7   9   6     1335.66     1389.96     76.96 o 
  -6   9   6        1.42        5.01      6.81 o 
  -5   9   6       90.99       68.23     17.55 o 
  -4   9   6      208.74      190.21     26.36 o 
  -3   9   6      819.14      854.10     42.61 o 
  -2   9   6      192.51      190.29     19.94 o 
  -1   9   6     1372.28     1377.22     51.54 o 
   0   9   6       45.97       34.99     16.24 o 
   1   9   6       56.15       55.87     19.49 o 
  -6  10   6      643.66      591.52     50.19 o 
  -5  10   6       48.29       34.31     12.60 o 
  -4  10   6      134.92      135.38     22.95 o 
  -3  10   6      729.07      796.11     53.35 o 
   2 -11   7       23.59       23.75     12.14 o 
   3 -11   7      144.56      163.44     27.76 o 
  -1 -10   7        3.47       -0.91      8.56 o 
   0 -10   7       75.15       89.77     22.67 o 
   1 -10   7      183.10      162.96     28.06 o 
   2 -10   7     1236.73     1303.30     74.46 o 
   3 -10   7       11.29       22.14      9.89 o 
   4 -10   7      409.19      420.16     39.76 o 
   5 -10   7      595.06      644.70     61.24 o 
   6 -10   7     2570.67     2836.93    130.48 o 
  -3  -9   7      513.28      550.69     55.50 o 
  -2  -9   7       13.47       14.44     11.63 o 
  -1  -9   7      702.08      610.22     53.22 o 
   0  -9   7      361.39      392.61     40.77 o 
   1  -9   7     2952.13     2872.87    105.85 o 
   2  -9   7        1.26        6.79      8.64 o 
   3  -9   7     1543.09     1703.68     44.48 o 
   4  -9   7     1295.05     1270.94     49.35 o 
   5  -9   7     1907.82     1981.89     58.41 o 
   6  -9   7       15.89       34.83     21.00 o 
   7  -9   7     1256.63     1362.39     89.01 o 
   8  -9   7      977.46     1001.74     78.66 o 
  -4  -8   7     1135.37     1104.71     76.95 o 
  -3  -8   7      703.68      704.34     58.68 o 
  -2  -8   7     2145.10     2235.49     98.61 o 
  -1  -8   7     1410.25     1394.78     73.97 o 
   0  -8   7     1453.52     1326.15     68.76 o 
   1  -8   7      158.75      151.34     23.09 o 
   2  -8   7     4662.26     4347.56    115.41 o 
   3  -8   7     2908.53     2765.70     58.09 o 
   4  -8   7      624.40      640.40     32.16 o 
   5  -8   7        2.23      -13.62     10.94 o 
   6  -8   7      778.96      778.21     62.69 o 
   7  -8   7      436.18      486.30     51.36 o 
   8  -8   7       10.35       -5.75     14.73 o 
   9  -8   7      639.85      641.96     63.59 o 
  -5  -7   7       15.96       10.89     10.54 o 
  -4  -7   7     1191.08     1163.12     74.52 o 
  -3  -7   7     1156.19     1219.42     72.25 o 
  -2  -7   7     4189.25     4036.12    123.34 o 
  -1  -7   7        4.46        9.04      8.46 o 
   0  -7   7     1980.70     1961.99     76.02 o 
   1  -7   7     1084.49     1063.07     24.82 o 
   2  -7   7      620.68      654.19     25.30 o 
   3  -7   7      443.06      404.99     23.93 o 
   4  -7   7     3809.18     3879.49     76.76 o 
   5  -7   7      598.57      581.17     28.19 o 
   6  -7   7       18.99        6.22      9.18 o 
   7  -7   7        5.55       -6.08     13.09 o 
   8  -7   7     1608.54     1643.93     94.45 o 
   9  -7   7      168.08      129.95     30.24 o 
  -6  -6   7      660.23      670.27     60.09 o 
  -5  -6   7     1887.35     1853.46     93.96 o 
  -4  -6   7      421.53      431.60     43.13 o 
  -3  -6   7      127.02      106.44     21.35 o 
  -2  -6   7     1634.55     1675.74     74.58 o 
  -1  -6   7     5547.97     5405.26    123.50 o 
   0  -6   7      148.04      158.91      8.14 o 
   1  -6   7        2.64        2.05      4.06 o 
   2  -6   7      819.60      830.47     27.25 o 
   3  -6   7     4481.76     4474.40     54.47 o 
   4  -6   7        7.27       18.02      4.67 o 
   5  -6   7      112.01      109.55     23.20 o 
   6  -6   7     1273.02     1114.17    195.97 o 
   7  -6   7     1285.46     1311.28     77.95 o 
   8  -6   7       22.98       48.24     18.30 o 
   9  -6   7     1808.35     1819.66    101.78 o 
  10  -6   7      407.62      342.44     47.81 o 
  -7  -5   7     1612.50     1665.78     94.80 o 
  -6  -5   7     1753.95     1800.87     93.53 o 
  -5  -5   7      192.01      157.71     27.26 o 
  -4  -5   7      350.87      312.93     35.01 o 
  -3  -5   7      423.21      422.98     37.89 o 
  -2  -5   7     2804.85     2953.76     92.61 o 
  -1  -5   7        0.43        4.46      1.91 o 
   0  -5   7     2615.32     2574.43     69.78 o 
   1  -5   7     2689.06     2720.94     48.15 o 
   2  -5   7     1670.47     1653.52     26.71 o 
   3  -5   7      205.60      217.09     10.03 o 
   4  -5   7     3179.49     2965.04    143.70 o 
   5  -5   7      933.93     1012.94     61.05 o 
   6  -5   7        0.67       -8.20     14.25 o 
   7  -5   7      445.93      447.06     45.58 o 
   8  -5   7      279.12      288.35     39.85 o 
   9  -5   7      123.70      147.32     30.59 o 
  10  -5   7      137.94      139.57     35.45 o 
  -8  -4   7     1890.67     1885.49    102.40 o 
  -7  -4   7     1172.61     1283.03     80.49 o 
  -6  -4   7      345.59      339.27     20.56 o 
  -5  -4   7     1176.73     1184.75     29.91 o 
  -4  -4   7     4702.94     4777.65    123.82 o 
  -3  -4   7     1683.13     1693.22     33.29 o 
  -2  -4   7      115.79      112.11      6.41 o 
  -1  -4   7      973.81      977.61     28.84 o 
   0  -4   7     3032.60     3010.00     45.53 o 
   1  -4   7      117.99       93.36      7.11 o 
   2  -4   7      113.38      111.18      7.46 o 
   3  -4   7        2.51        4.79      1.74 o 
   4  -4   7      237.87      260.97     29.20 o 
   5  -4   7      878.66      834.27     54.29 o 
   6  -4   7     5213.34     5334.97    143.90 o 
   7  -4   7      125.46      151.48     27.97 o 
   8  -4   7        9.51       10.33     16.19 o 
   9  -4   7     1031.54     1121.20     81.22 o 
  10  -4   7     2997.58     2858.15    136.10 o 
  -8  -3   7       33.86       25.41     12.98 o 
  -7  -3   7       28.42       36.70      8.03 o 
  -6  -3   7     1795.92     1732.73     48.25 o 
  -5  -3   7     3246.68     3382.53    210.15 o 
  -4  -3   7      462.12      449.91     21.06 o 
  -3  -3   7     1152.36     1152.30     31.21 o 
  -2  -3   7       17.73       21.66      3.61 o 
  -1  -3   7      614.06      626.21     16.19 o 
   0  -3   7     2731.57     2750.12     31.36 o 
   1  -3   7     7630.23     7989.59     83.93 o 
   2  -3   7      749.11      736.66     15.66 o 
   3  -3   7      249.02      244.45     17.71 o 
   4  -3   7     4189.19     4223.46    112.08 o 
   5  -3   7     2778.34     2732.15     96.33 o 
   6  -3   7       10.93       36.28     16.18 o 
   7  -3   7      859.90      829.56     18.83 o 
   8  -3   7     1875.25     1873.56     99.17 o 
   9  -3   7     2067.33     2187.30    114.19 o 
  10  -3   7       12.40       -9.61     18.30 o 
  -9  -2   7      242.88      260.74     38.33 o 
  -8  -2   7      295.03      314.68     24.39 o 
  -7  -2   7      176.01      156.59     27.34 o 
  -6  -2   7        6.52       10.80      3.99 o 
  -5  -2   7     2163.96     2194.80     39.73 o 
  -4  -2   7     1288.83     1303.73     37.24 o 
  -3  -2   7      507.48      482.17     18.67 o 
  -2  -2   7     3081.54     3102.55     47.99 o 
  -1  -2   7     8512.11     8696.84     87.28 o 
   0  -2   7     5269.67     5307.05     50.90 o 
   1  -2   7      886.41      903.32     19.70 o 
   2  -2   7     4255.47     3844.77    132.44 o 
   3  -2   7     8100.99     8272.18     95.37 o 
   4  -2   7     3672.48     3850.33     70.47 o 
   5  -2   7        2.86       12.27     12.98 o 
   6  -2   7     2415.67     2457.82     45.24 o 
   7  -2   7     3422.43     3479.00     58.82 o 
   8  -2   7      259.30      269.63     40.17 o 
   9  -2   7      295.73      230.94     38.43 o 
  10  -2   7      154.11      158.92     34.36 o 
  -9  -1   7       55.70       60.84     16.59 o 
  -8  -1   7      454.46      458.38     29.76 o 
  -7  -1   7      900.66      986.40     40.67 o 
  -6  -1   7     1447.91     1457.18     32.36 o 
  -5  -1   7      182.71      184.92     12.10 o 
  -4  -1   7     1875.05     1867.00     33.90 o 
  -3  -1   7     9975.42    10235.51     89.86 o 
  -2  -1   7     4176.41     4024.58     41.05 o 
  -1  -1   7     1854.95     2002.35     30.16 o 
   0  -1   7     1898.68     1905.70     26.85 o 
   1  -1   7    14525.38    14644.56     88.82 o 
   2  -1   7     8386.86     8273.69     56.72 o 
   3  -1   7        7.49        9.74      2.43 o 
   4  -1   7     1430.13     1480.17     29.52 o 
   5  -1   7      113.10      133.56     12.25 o 
   6  -1   7     1743.97     1745.16     97.26 o 
   7  -1   7      178.26      198.81     46.99 o 
   8  -1   7     1703.65     1695.04     95.66 o 
   9  -1   7       13.00       10.69     16.11 o 
 -10   0   7        0.15      -13.95      9.30 o 
  -9   0   7      127.33      137.61     23.47 o 
  -8   0   7     2292.86     2336.71     66.90 o 
  -7   0   7      785.71      739.47     26.62 o 
  -6   0   7      626.84      566.96     56.42 o 
  -5   0   7      745.36      749.79     40.02 o 
  -4   0   7     7276.10     7291.34     84.38 o 
  -3   0   7     4281.75     4060.62    123.57 o 
  -2   0   7     2830.15     2805.30     32.98 o 
  -1   0   7       26.62       19.76      4.77 o 
   0   0   7       32.82       24.56      3.33 o 
   1   0   7     2922.86     2981.50     33.95 o 
   2   0   7     6646.13     6465.76     59.61 o 
   3   0   7     4068.82     4030.23     40.15 o 
   4   0   7       81.81       80.80      5.90 o 
   5   0   7       12.75        5.02      6.54 o 
   6   0   7     2858.35     2883.22     61.28 o 
   7   0   7     2191.68     2278.28     58.28 o 
   8   0   7      268.55      256.36     21.49 o 
   9   0   7      659.52      583.81     59.68 o 
 -10   1   7      803.98      771.95     43.38 o 
  -9   1   7     1335.29     1327.66     54.10 o 
  -8   1   7        5.94        3.20      6.84 o 
  -7   1   7     1394.00     1364.66     63.11 o 
  -6   1   7      405.70      446.23     33.94 o 
  -5   1   7      592.37      584.22     36.41 o 
  -4   1   7      137.27      138.33     12.22 o 
  -3   1   7     7229.34     7169.00     82.81 o 
  -2   1   7     2803.76     2825.12     32.52 o 
  -1   1   7      672.54      671.45     15.36 o 
   0   1   7       32.77       34.64      4.07 o 
   1   1   7     6540.45     6472.29     48.18 o 
   2   1   7     1312.05     1277.29     22.61 o 
   3   1   7       83.96       80.09      6.26 o 
   4   1   7     1127.19     1132.60     28.87 o 
   5   1   7     2426.03     2478.99     46.17 o 
   6   1   7       16.92       31.30      6.12 o 
   7   1   7       20.02       25.21      7.42 o 
   8   1   7        3.75       22.87      7.96 o 
   9   1   7      435.12      531.44     58.80 o 
 -10   2   7        7.09       -6.04      9.09 o 
  -9   2   7      520.28      504.72     44.63 o 
  -8   2   7     1043.21     1041.69     60.16 o 
  -7   2   7     2587.63     2525.92     87.63 o 
  -6   2   7     1247.68     1231.17     57.36 o 
  -5   2   7     2477.64     2427.83     75.91 o 
  -4   2   7     4825.31     4826.13     74.05 o 
  -3   2   7     3173.85     3154.46    103.43 o 
  -2   2   7       22.72       33.29      4.58 o 
  -1   2   7     4817.00     4760.02     67.46 o 
   0   2   7     3025.25     2958.94     33.92 o 
   1   2   7      171.59      162.90      8.69 o 
   2   2   7       24.99       28.67      4.18 o 
   3   2   7     2529.30     2589.79     46.87 o 
   4   2   7     1580.38     1648.43     38.61 o 
   5   2   7      842.57      809.75     28.79 o 
   6   2   7      142.25      119.41     15.35 o 
   7   2   7      241.98      252.53     23.29 o 
   8   2   7     1124.64      945.25     46.82 o 
 -10   3   7     2214.68     2218.30    100.00 o 
  -9   3   7      948.63      897.86     60.26 o 
  -8   3   7      421.44      448.85     40.45 o 
  -7   3   7     1066.25     1102.82     59.42 o 
  -6   3   7    10399.92    10483.79    172.05 o 
  -5   3   7     1869.32     1866.68     68.50 o 
  -4   3   7      195.32      200.41      8.56 o 
  -3   3   7       21.12       17.28      4.36 o 
  -2   3   7     5131.99     5156.18     73.67 o 
  -1   3   7     2258.14     2163.24     39.04 o 
   0   3   7      566.30      544.34     21.95 o 
   1   3   7       63.68       82.73      6.65 o 
   2   3   7      178.47      187.57     10.16 o 
   3   3   7      123.44      124.69      9.72 o 
   4   3   7     3267.33     3243.88     59.23 o 
   5   3   7     1382.19     1426.43     67.88 o 
   6   3   7       18.78       28.33     11.30 o 
   7   3   7      211.36      181.78     27.33 o 
   8   3   7     1543.53     1646.58     84.02 o 
 -10   4   7      256.75      268.32     35.76 o 
  -9   4   7        7.02        0.51      7.24 o 
  -8   4   7      125.61      108.55     20.89 o 
  -7   4   7     1789.48     1759.36     76.42 o 
  -6   4   7      411.28      438.99     36.51 o 
  -5   4   7     1276.25     1215.61     23.15 o 
  -4   4   7       56.85       57.41      8.74 o 
  -3   4   7      557.58      571.66     17.97 o 
  -2   4   7     1161.72     1213.32     26.54 o 
  -1   4   7     5030.30     4967.20     52.39 o 
   0   4   7     1452.64     1525.49     34.75 o 
   1   4   7      108.82      131.62      8.86 o 
   2   4   7     2072.81     2116.42     43.80 o 
   3   4   7     6696.36     6641.89    147.23 o 
   4   4   7      966.52     1004.79     59.21 o 
   5   4   7      104.05      267.44     32.81 o 
   6   4   7      955.26     1008.88     64.95 o 
   7   4   7     1814.02     1800.69     90.66 o 
  -9   5   7      428.68      387.11     42.10 o 
  -8   5   7       38.25       30.40     12.01 o 
  -7   5   7      905.42      979.99     58.78 o 
  -6   5   7      167.29      163.67      8.89 o 
  -5   5   7      262.74      272.12     16.26 o 
  -4   5   7     1324.05     1180.26     35.49 o 
  -3   5   7     3163.71     3055.47     79.08 o 
  -2   5   7     1558.53     1484.48     43.92 o 
  -1   5   7      125.95      125.67      9.74 o 
   0   5   7      515.50      528.75     25.09 o 
   1   5   7     6544.23     6616.65     78.77 o 
   2   5   7     2979.72     3030.92     72.62 o 
   3   5   7       14.10       20.48     11.41 o 
   4   5   7        0.93        1.49      6.37 o 
   5   5   7     2071.60     2028.38     95.05 o 
   6   5   7      816.49      853.82     64.77 o 
  -9   6   7      190.07      216.39     31.83 o 
  -8   6   7     1250.33     1272.64     72.30 o 
  -7   6   7      161.66      189.98     26.56 o 
  -6   6   7      355.41      350.30     21.02 o 
  -5   6   7      383.36      468.68     38.44 o 
  -4   6   7     4427.35     4220.70    133.49 o 
  -3   6   7      418.88      420.68     23.88 o 
  -2   6   7       72.10       66.91     12.44 o 
  -1   6   7      672.34      672.44     33.05 o 
   0   6   7     5178.64     5201.47     91.31 o 
   1   6   7      455.54      444.80     28.25 o 
   2   6   7      416.41      460.10     28.68 o 
   3   6   7      241.19      237.15     32.62 o 
   4   6   7      418.85      456.71     47.00 o 
   5   6   7       17.85       28.01     15.16 o 
  -8   7   7        0.92       10.93      8.85 o 
  -7   7   7     1196.74     1162.33     67.66 o 
  -6   7   7      293.48      308.30     33.71 o 
  -5   7   7     4977.94     4682.18    125.42 o 
  -4   7   7      414.70      378.66     23.85 o 
  -3   7   7      605.82      587.00     42.43 o 
  -2   7   7      436.37      399.37     44.16 o 
  -1   7   7      451.09      477.32     36.73 o 
   0   7   7        6.60       21.05      7.50 o 
   1   7   7      687.27      702.31     35.77 o 
   2   7   7      718.53      717.26     58.65 o 
   3   7   7        2.24        4.59      8.12 o 
   4   7   7      171.64      181.77     31.81 o 
  -8   8   7      401.37      403.40     42.89 o 
  -7   8   7      993.22     1012.27     65.45 o 
  -6   8   7       14.06       34.56     13.93 o 
  -5   8   7      588.93      505.13     43.16 o 
  -4   8   7     2472.74     2423.11     91.59 o 
  -3   8   7     1669.41     1810.16     77.55 o 
  -2   8   7        0.38        6.85     10.28 o 
  -1   8   7     1218.91     1204.63     48.39 o 
   0   8   7     1358.05     1287.67     49.65 o 
   1   8   7      153.04      198.36     19.90 o 
   2   8   7       32.47       36.24     15.37 o 
  -7   9   7      663.91      738.38     57.58 o 
  -6   9   7      950.51      942.43     62.50 o 
  -5   9   7      337.97      350.54     37.54 o 
  -4   9   7      628.32      681.89     50.93 o 
  -3   9   7      312.16      332.30     27.59 o 
  -2   9   7     2312.28     2371.40     89.37 o 
  -1   9   7      125.34      123.22     16.67 o 
   0   9   7       93.89       92.05     24.01 o 
  -4  10   7      315.10      267.22     33.41 o 
  -3  10   7     1571.29     1553.39     77.27 o 
  -1 -10   8       33.81       22.76     13.08 o 
   0 -10   8      176.72      161.06     28.24 o 
   1 -10   8     1093.86     1099.88     70.41 o 
   2 -10   8      387.00      390.74     40.77 o 
   3 -10   8      993.31     1048.61     63.62 o 
   4 -10   8      405.47      394.07     48.92 o 
   5 -10   8      568.51      565.06     58.38 o 
  -3  -9   8       30.23        6.91      9.04 o 
  -2  -9   8     1379.00     1337.26     82.47 o 
  -1  -9   8      186.72      181.57     30.04 o 
   0  -9   8      397.72      389.22     40.86 o 
   1  -9   8      177.66      168.77     26.62 o 
   2  -9   8     1301.77     1297.94     68.32 o 
   3  -9   8      341.83      378.41     35.25 o 
   4  -9   8       38.91       21.08      7.05 o 
   5  -9   8      135.10      167.79     30.85 o 
   6  -9   8     1452.85     1515.89     93.07 o 
   7  -9   8      205.37      247.66     39.86 o 
  -4  -8   8        7.37       12.98     10.63 o 
  -3  -8   8      806.27      805.03     63.04 o 
  -2  -8   8      215.98      220.32     32.21 o 
  -1  -8   8        5.00       -1.42      6.31 o 
   0  -8   8      844.18      786.94     53.04 o 
   1  -8   8      561.73      565.88     43.09 o 
   2  -8   8      251.57      197.63     24.65 o 
   3  -8   8      391.84      411.52     20.73 o 
   4  -8   8     4824.43     4561.03    145.10 o 
   5  -8   8     1864.33     1717.04     92.32 o 
   6  -8   8        2.16        5.84      8.60 o 
   7  -8   8      339.87      334.78     44.40 o 
   8  -8   8     2746.29     2873.05    130.83 o 
  -5  -7   8      731.03      762.54     64.28 o 
  -4  -7   8       10.72       16.15     12.39 o 
  -3  -7   8      121.29      126.19     24.23 o 
  -2  -7   8     2716.66     2667.38    101.10 o 
  -1  -7   8     2723.83     2650.40     94.41 o 
   0  -7   8        9.54       12.91      8.33 o 
   1  -7   8     1039.50     1005.80     25.35 o 
   2  -7   8     1924.76     1820.95     54.77 o 
   3  -7   8     7138.90     6854.83     76.74 o 
   4  -7   8      189.12      209.64     12.54 o 
   5  -7   8     1327.27     1328.35     77.36 o 
   6  -7   8      292.37      263.44     36.31 o 
   7  -7   8     2452.08     2592.16    115.90 o 
   8  -7   8      285.88      254.60     39.24 o 
   9  -7   8      291.50      306.07     45.68 o 
  -6  -6   8     1193.31     1231.51     81.72 o 
  -5  -6   8      146.79      157.12     28.44 o 
  -4  -6   8     1029.32      963.00     65.19 o 
  -3  -6   8     3157.98     3208.89    111.20 o 
  -2  -6   8     7776.02     7740.00    161.62 o 
  -1  -6   8        1.76        2.46      6.02 o 
   0  -6   8     1708.51     1687.72     46.06 o 
   1  -6   8     2475.07     2464.23     48.59 o 
   2  -6   8     3575.67     3550.07     63.71 o 
   3  -6   8      113.83      100.30      7.21 o 
   4  -6   8     1544.00     1547.01     25.81 o 
   5  -6   8     1626.07     1571.19     80.86 o 
   6  -6   8      136.99      146.01     26.74 o 
   7  -6   8       41.05       13.86      9.54 o 
   8  -6   8      550.26      573.85     56.56 o 
   9  -6   8        7.70       10.35     12.64 o 
  -7  -5   8      459.44      499.66     52.92 o 
  -6  -5   8      337.76      399.88     44.87 o 
  -5  -5   8     3888.25     3779.27    129.66 o 
  -4  -5   8     2183.10     1981.51    183.58 o 
  -3  -5   8      192.13      215.48     27.96 o 
  -2  -5   8     2784.89     2969.95     94.73 o 
  -1  -5   8     2239.04     2289.81     37.88 o 
   0  -5   8     3111.99     3002.02     60.12 o 
   1  -5   8      570.18      535.59     20.92 o 
   2  -5   8      378.95      394.89     15.73 o 
   3  -5   8       51.62       51.89      5.50 o 
   4  -5   8      123.78      120.09     13.64 o 
   5  -5   8      161.77      116.25     21.93 o 
   6  -5   8     1474.52     1434.80     78.42 o 
   7  -5   8      129.95      118.15     24.28 o 
   8  -5   8       67.23       81.80     24.02 o 
   9  -5   8      148.98      159.16     32.23 o 
  -7  -4   8      918.41      921.62     69.83 o 
  -6  -4   8     1331.29     1355.25     79.69 o 
  -5  -4   8     2098.94     2125.51     52.08 o 
  -4  -4   8      194.48      198.58     16.22 o 
  -3  -4   8       88.24       91.55      8.62 o 
  -2  -4   8      366.41      383.64     14.34 o 
  -1  -4   8     2161.32     2143.63     49.80 o 
   0  -4   8      986.47      975.28     27.92 o 
   1  -4   8     5398.88     5311.60     55.19 o 
   2  -4   8        9.30       23.84      3.64 o 
   3  -4   8       13.40       17.84      5.15 o 
   4  -4   8      705.20      748.12     32.74 o 
   5  -4   8     7913.12     7937.82    171.34 o 
   6  -4   8      940.09      977.46     64.02 o 
   7  -4   8     1602.42     1580.54     86.22 o 
   8  -4   8      683.24      764.79     65.08 o 
   9  -4   8     1275.49     1280.70     88.96 o 
  -8  -3   8      504.53      569.42     56.64 o 
  -7  -3   8      288.19      311.82     22.79 o 
  -6  -3   8      168.85      181.54     29.84 o 
  -5  -3   8     1922.73     1930.56     54.99 o 
  -4  -3   8     2619.13     2634.29     59.29 o 
  -3  -3   8        0.30        2.58      1.74 o 
  -2  -3   8      101.60       97.47      8.11 o 
  -1  -3   8     4269.62     4344.30     53.83 o 
   0  -3   8     3645.40     3583.95     47.11 o 
   1  -3   8     1200.62     1241.09     25.44 o 
   2  -3   8     2255.56     2214.96     28.12 o 
   3  -3   8     2055.84     2081.54     50.40 o 
   4  -3   8      916.91      927.14     42.79 o 
   5  -3   8       21.31       35.40     15.82 o 
   6  -3   8      922.32      960.66     64.23 o 
   7  -3   8      562.83      570.54     53.60 o 
   8  -3   8      483.31      409.31     49.40 o 
   9  -3   8      210.63      232.73     41.14 o 
  -8  -2   8       47.41       30.24     13.81 o 
  -7  -2   8      540.48      528.46     35.08 o 
  -6  -2   8     1654.18     1736.47     54.94 o 
  -5  -2   8     2084.45     2116.68     39.32 o 
  -4  -2   8       59.63       59.44      9.66 o 
  -3  -2   8      666.23      685.94     20.77 o 
  -2  -2   8     2088.40     2118.64     32.71 o 
  -1  -2   8     1086.46     1144.60     31.25 o 
   0  -2   8     1197.78     1208.22     26.21 o 
   1  -2   8     2924.09     2841.67     42.09 o 
   2  -2   8     3419.10     3520.82     47.03 o 
   3  -2   8      555.66      551.33     21.66 o 
   4  -2   8     1880.99     1917.98     78.98 o 
   5  -2   8     2810.02     2848.07    103.52 o 
   6  -2   8      581.83      549.93     50.77 o 
   7  -2   8      632.27      599.75     56.21 o 
   8  -2   8     2995.36     3050.50    131.78 o 
   9  -2   8      417.86      390.74     51.06 o 
  -9  -1   8       38.69       24.34      8.08 o 
  -8  -1   8     1989.02     2021.44     63.28 o 
  -7  -1   8     1820.91     1815.77     56.22 o 
  -6  -1   8      219.29      219.29     12.14 o 
  -5  -1   8      423.91      455.16     23.16 o 
  -4  -1   8     1575.06     1593.89     89.32 o 
  -3  -1   8     1995.23     1987.03     31.85 o 
  -2  -1   8     1795.70     1752.08     29.32 o 
  -1  -1   8     3701.16     3863.19     45.32 o 
   0  -1   8      235.25      252.18     10.55 o 
   1  -1   8      997.35     1157.31     19.33 o 
   2  -1   8     4693.31     4577.34     46.39 o 
   3  -1   8     7347.17     7439.57    102.99 o 
   4  -1   8       38.15       39.88     16.00 o 
   5  -1   8       63.25       67.61      7.68 o 
   6  -1   8     2536.20     2601.39     50.24 o 
   7  -1   8     4808.66     5053.90     76.89 o 
   8  -1   8      231.46      196.23     36.15 o 
   9  -1   8       26.30       52.53     23.57 o 
  -9   0   8      977.96     1006.43     47.63 o 
  -8   0   8      135.27      128.64     16.40 o 
  -7   0   8     1898.45     1900.23     74.69 o 
  -6   0   8      168.56      167.38     21.33 o 
  -5   0   8        4.56        4.49      5.57 o 
  -4   0   8        5.20       11.88      4.33 o 
  -3   0   8     9052.23     8983.14    154.13 o 
  -2   0   8     4087.42     4052.61     55.38 o 
  -1   0   8      375.59      411.70     12.75 o 
   0   0   8      384.47      369.46     11.35 o 
   1   0   8     6248.19     6081.98     51.78 o 
   2   0   8     7637.38     7645.94     83.97 o 
   3   0   8        7.26        4.98      1.95 o 
   4   0   8     1105.56     1102.20     41.82 o 
   5   0   8     2107.26     2148.02     38.02 o 
   6   0   8     2133.95     2125.15     53.34 o 
   7   0   8      109.40      114.41     13.71 o 
   8   0   8     1396.38     1389.26     89.50 o 
   9   0   8      445.32      382.69     50.79 o 
 -10   1   8       85.23       82.92     19.66 o 
  -9   1   8       75.99       58.57     15.93 o 
  -8   1   8     2179.52     2126.15     85.69 o 
  -7   1   8      334.42      325.81     31.83 o 
  -6   1   8     2053.82     2067.68     74.64 o 
  -5   1   8     3739.73     3854.81     96.63 o 
  -4   1   8     6012.31     6219.23     84.82 o 
  -3   1   8     3514.30     3494.29     61.16 o 
  -2   1   8      324.14      306.05      9.93 o 
  -1   1   8     5870.23     5692.86     47.89 o 
   0   1   8     9225.87     9159.85     64.73 o 
   1   1   8     1016.59     1024.12     23.09 o 
   2   1   8       38.76       41.81      4.20 o 
   3   1   8     1396.04     1406.02     25.79 o 
   4   1   8     1803.69     1799.39     42.96 o 
   5   1   8      185.69      181.60     12.91 o 
   6   1   8       42.54       40.61      6.91 o 
   7   1   8        5.17        5.21      7.61 o 
   8   1   8      236.85      146.06     32.03 o 
 -10   2   8     1231.91     1243.43     74.43 o 
  -9   2   8     1099.34     1010.12     63.97 o 
  -8   2   8      119.99      112.44     20.65 o 
  -7   2   8      144.00      138.54     21.56 o 
  -6   2   8     2057.21     2019.41     75.46 o 
  -5   2   8     2298.52     2307.11     77.03 o 
  -4   2   8       17.51       25.10      5.98 o 
  -3   2   8     1111.96     1126.57     21.97 o 
  -2   2   8     4524.11     4365.01     50.21 o 
  -1   2   8     3942.32     3837.73     42.15 o 
   0   2   8      132.06      120.08      8.24 o 
   1   2   8      657.50      696.70     16.58 o 
   2   2   8      153.11      174.71      8.88 o 
   3   2   8      288.88      293.72     16.18 o 
   4   2   8     2174.59     2192.84     45.50 o 
   5   2   8     1717.53     1768.69     43.15 o 
   6   2   8       42.27       29.89      8.73 o 
   7   2   8       30.88        5.86      6.57 o 
   8   2   8      666.55      766.63     69.50 o 
 -10   3   8       71.48       55.39     17.57 o 
  -9   3   8      340.31      343.65     38.07 o 
  -8   3   8      321.09      376.85     37.84 o 
  -7   3   8     5495.96     5438.47    134.04 o 
  -6   3   8     3037.00     2874.96     92.53 o 
  -5   3   8     1352.27     1323.58     60.14 o 
  -4   3   8      454.58      431.44     13.17 o 
  -3   3   8      614.57      639.70     18.06 o 
  -2   3   8      226.81      220.44     11.34 o 
  -1   3   8     5349.83     5375.72     57.99 o 
   0   3   8     1681.88     1706.94     29.62 o 
   1   3   8      341.11      335.10     13.54 o 
   2   3   8       83.22       71.66      7.51 o 
   3   3   8     2073.86     2084.09     46.43 o 
   4   3   8     1446.86     1429.84     77.23 o 
   5   3   8      248.79      250.62     29.02 o 
   6   3   8      845.67      809.46     54.47 o 
   7   3   8     1841.18     1814.42     85.35 o 
 -10   4   8     1153.58     1189.26     75.21 o 
  -9   4   8      285.26      323.68     37.51 o 
  -8   4   8      724.38      709.87     52.79 o 
  -7   4   8       86.45      110.21     20.10 o 
  -6   4   8     5339.49     5120.71    127.48 o 
  -5   4   8      697.80      659.83     22.10 o 
  -4   4   8       49.82       41.86      7.20 o 
  -3   4   8     1006.40      988.45     32.95 o 
  -2   4   8     1495.48     1410.07     41.72 o 
  -1   4   8      700.51      707.59     19.97 o 
   0   4   8      208.03      211.07     12.91 o 
   1   4   8     2495.04     2496.44     61.08 o 
   2   4   8     2340.58     2470.55     66.35 o 
   3   4   8      164.42      160.66     24.16 o 
   4   4   8      103.60      114.71     21.30 o 
   5   4   8     1429.15     1494.62     76.42 o 
   6   4   8     1062.87     1010.88     65.96 o 
   7   4   8      130.61      158.74     27.94 o 
  -9   5   8      145.54      188.63     29.22 o 
  -8   5   8     1174.53     1249.59     71.26 o 
  -7   5   8      815.59      746.40     52.46 o 
  -6   5   8      793.26      692.04     21.25 o 
  -5   5   8      180.02      164.95     13.14 o 
  -4   5   8     3066.47     2894.98     57.56 o 
  -3   5   8     1059.36     1061.01     36.72 o 
  -2   5   8       94.61       96.82     12.11 o 
  -1   5   8       81.40       80.16     11.64 o 
   0   5   8     2626.68     2625.63     79.50 o 
   1   5   8      485.80      508.14     38.58 o 
   2   5   8     1846.22     1849.38     56.65 o 
   3   5   8      596.65      597.09     49.09 o 
   4   5   8      432.35      479.30     45.25 o 
   5   5   8        5.09      -17.63     11.75 o 
   6   5   8     1583.28     1660.73     89.92 o 
  -9   6   8     1334.14     1224.28     75.92 o 
  -8   6   8       60.30       72.49     18.13 o 
  -7   6   8      112.60       92.98     19.56 o 
  -6   6   8      632.73      643.28     39.21 o 
  -5   6   8     1149.45     1179.03     62.45 o 
  -4   6   8       59.71       69.66     10.51 o 
  -3   6   8     1809.91     1804.77     53.40 o 
  -2   6   8        3.26       13.26      7.65 o 
  -1   6   8      452.63      436.67     40.71 o 
   0   6   8       58.52      119.46     16.09 o 
   1   6   8     3601.78     3579.46     80.16 o 
   2   6   8      715.17      692.63     36.31 o 
   3   6   8        8.69       28.91     13.40 o 
   4   6   8       84.05      107.42     24.12 o 
   5   6   8     1968.94     2039.81    102.65 o 
  -8   7   8      532.63      565.09     50.51 o 
  -7   7   8        9.19       12.10      8.27 o 
  -6   7   8      280.92      294.30     34.08 o 
  -5   7   8      912.94      958.65     58.63 o 
  -4   7   8     1877.35     2024.64     83.09 o 
  -3   7   8     1383.42     1342.89     66.69 o 
  -2   7   8        0.11       -9.47      6.32 o 
  -1   7   8     1553.30     1593.51     55.45 o 
   0   7   8     3458.88     3497.63     81.59 o 
   1   7   8     1429.17     1433.14     52.97 o 
   2   7   8        9.22       13.52      8.50 o 
   3   7   8     1136.75     1172.33     77.95 o 
   4   7   8      765.73      751.89     64.84 o 
  -7   8   8      720.05      749.26     57.26 o 
  -6   8   8     2325.24     2339.51     97.84 o 
  -5   8   8      746.43      690.21     52.17 o 
  -4   8   8      280.35      265.68     31.62 o 
  -3   8   8      430.91      430.73     39.96 o 
  -2   8   8     3781.15     3832.69     90.85 o 
  -1   8   8      507.90      489.98     32.31 o 
   0   8   8       24.38       35.12      9.24 o 
   1   8   8       13.12        7.39     11.08 o 
   2   8   8     2027.18     2117.82    108.64 o 
  -6   9   8      410.11      349.83     39.52 o 
  -5   9   8        1.03      -16.39     10.92 o 
  -4   9   8      240.48      226.02     30.12 o 
  -3   9   8     2042.22     2084.18     89.60 o 
  -2   9   8       49.26       54.55     12.33 o 
  -1   9   8      111.26      117.36     17.26 o 
   0 -10   9      849.53      783.80     62.07 o 
   1 -10   9      347.22      368.20     41.11 o 
   2 -10   9      957.26      941.44     62.03 o 
   3 -10   9       42.06       15.06     11.80 o 
   4 -10   9       36.62       79.97     22.54 o 
  -2  -9   9       70.89       79.81     20.25 o 
  -1  -9   9       38.84       48.09     16.29 o 
   0  -9   9       11.96       13.92      9.56 o 
   1  -9   9      355.24      361.06     37.31 o 
   2  -9   9       10.12       15.90      8.39 o 
   3  -9   9      665.97      659.49     35.87 o 
   4  -9   9      746.14      888.30     69.12 o 
   5  -9   9      318.91      305.20     42.05 o 
   6  -9   9      112.73      103.71     25.19 o 
  -4  -8   9      201.28      200.33     33.95 o 
  -3  -8   9      123.94      112.92     23.83 o 
  -2  -8   9       49.90       61.85     17.69 o 
  -1  -8   9     2176.77     2102.34     91.22 o 
   0  -8   9       35.44       45.08     13.50 o 
   1  -8   9      335.48      329.69     32.74 o 
   2  -8   9     1179.62     1190.44     58.89 o 
   3  -8   9     2709.46     2788.18    114.54 o 
   4  -8   9      661.23      296.26    138.22 o 
   5  -8   9      600.41      621.54     56.96 o 
   6  -8   9      703.37      699.77     61.89 o 
   7  -8   9     1311.61     1299.26     87.18 o 
   8  -8   9      172.51      173.09     35.61 o 
  -5  -7   9        9.65        0.66      5.46 o 
  -4  -7   9      675.34      714.09     59.93 o 
  -3  -7   9     1551.92     1519.64     82.13 o 
  -2  -7   9     1521.82     1504.01     76.40 o 
  -1  -7   9        2.54        9.96      7.77 o 
   0  -7   9     2428.85     2438.03     85.35 o 
   1  -7   9      490.97      498.58     21.29 o 
   2  -7   9     2559.33     2469.15     64.43 o 
   3  -7   9        4.77        6.61      2.79 o 
   4  -7   9     4253.80     4261.09    140.16 o 
   5  -7   9     1449.23     1417.55     82.67 o 
   6  -7   9      459.54      398.11     45.45 o 
   7  -7   9       29.77       29.66     16.23 o 
   8  -7   9     1017.39     1086.35     80.21 o 
  -6  -6   9       89.12      118.57     26.79 o 
  -5  -6   9      654.78      657.33     57.84 o 
  -4  -6   9      433.59      512.76     48.37 o 
  -3  -6   9     1066.07     1103.78     66.24 o 
  -2  -6   9      625.05      598.61     45.85 o 
  -1  -6   9     6533.38     6431.39     59.87 o 
   0  -6   9     1286.55     1323.90     34.01 o 
   1  -6   9       48.93       72.90     13.35 o 
   2  -6   9      716.91      714.12     23.27 o 
   3  -6   9     3032.15     3046.08     46.42 o 
   4  -6   9      191.88      192.36     28.84 o 
   5  -6   9      554.56      594.48     51.13 o 
   6  -6   9     1134.62     1161.99     74.94 o 
   7  -6   9     1210.18     1226.54     79.63 o 
   8  -6   9       19.43       33.84     17.34 o 
   9  -6   9       83.10       70.97     25.93 o 
  -6  -5   9     1114.83     1072.92     74.66 o 
  -5  -5   9      202.92      198.56     30.90 o 
  -4  -5   9      178.11      172.68     13.12 o 
  -3  -5   9     5051.22     5049.47    110.19 o 
  -2  -5   9       53.88       55.24      6.64 o 
  -1  -5   9       99.76       98.05      8.93 o 
   0  -5   9     3036.26     2999.05     66.03 o 
   1  -5   9     5358.40     5352.90     74.66 o 
   2  -5   9     1618.66     1701.06     53.55 o 
   3  -5   9        0.03        2.85      1.87 o 
   4  -5   9      618.39      585.54     47.46 o 
   5  -5   9     4186.45     4109.53    129.85 o 
   6  -5   9     1306.63     1279.72     76.29 o 
   7  -5   9      308.90      337.19     42.55 o 
   8  -5   9       87.76       94.56     25.24 o 
   9  -5   9      820.46      887.19     76.29 o 
  -7  -4   9       11.64        4.12      9.18 o 
  -6  -4   9       66.54       53.78     17.32 o 
  -5  -4   9     2489.96     2526.36     54.28 o 
  -4  -4   9     4672.91     4845.61    133.72 o 
  -3  -4   9      117.36      126.17     11.06 o 
  -2  -4   9      458.17      468.12     15.69 o 
  -1  -4   9      357.42      386.20     16.48 o 
   0  -4   9     6659.56     6607.06    102.90 o 
   1  -4   9       95.69       93.69      7.76 o 
   2  -4   9      778.21      819.18     20.60 o 
   3  -4   9      464.64      473.14     25.52 o 
   4  -4   9     2043.40     1996.61     84.77 o 
   5  -4   9      372.12      322.24     36.81 o 
   6  -4   9     1138.20     1247.08     74.36 o 
   7  -4   9      185.03      186.73     32.84 o 
   8  -4   9        1.22        6.32     14.72 o 
   9  -4   9       39.89       14.60     18.06 o 
  -8  -3   9      432.21      470.58     52.37 o 
  -7  -3   9      656.89      691.33     34.27 o 
  -6  -3   9     3680.27     3669.04     74.57 o 
  -5  -3   9     3765.78     3882.45     72.07 o 
  -4  -3   9       53.26       54.72      8.36 o 
  -3  -3   9     1471.28     1490.26     31.30 o 
  -2  -3   9     1200.31     1210.95     28.42 o 
  -1  -3   9     5840.25     5769.13    107.68 o 
   0  -3   9      162.76      179.98      9.30 o 
   1  -3   9     1336.61     1351.95     34.93 o 
   2  -3   9      148.29      155.31     22.15 o 
   3  -3   9      128.53      135.45     13.77 o 
   4  -3   9      262.64      254.09     30.30 o 
   5  -3   9      685.59      706.61     53.90 o 
   6  -3   9      123.70      120.46     25.07 o 
   7  -3   9     1307.33     1407.67     86.78 o 
   8  -3   9     1693.98     1802.07    103.87 o 
   9  -3   9      510.94      483.10     57.57 o 
  -8  -2   9      756.71      807.59     45.82 o 
  -7  -2   9     1084.98     1145.55     45.56 o 
  -6  -2   9     1428.80     1364.09     46.76 o 
  -5  -2   9      431.39      413.87     19.41 o 
  -4  -2   9     1261.84     1270.23     40.06 o 
  -3  -2   9     2989.18     2983.67     38.06 o 
  -2  -2   9      294.30      306.26     13.31 o 
  -1  -2   9      957.14      927.00     23.70 o 
   0  -2   9      175.12      191.98     11.21 o 
   1  -2   9      262.21      269.04     13.89 o 
   2  -2   9     2693.13     2758.61     33.53 o 
   3  -2   9     4528.27     4649.80     65.45 o 
   4  -2   9       80.86       97.33     20.84 o 
   5  -2   9     1232.51     1251.41     72.45 o 
   6  -2   9      333.16      407.27     45.53 o 
   7  -2   9     4122.44     4078.63    148.37 o 
   8  -2   9      319.96      251.71     41.20 o 
   9  -2   9       98.98       75.72     25.13 o 
  -9  -1   9     1171.14     1190.16     52.58 o 
  -8  -1   9     1163.41     1209.10     56.57 o 
  -7  -1   9      778.34      804.51     38.47 o 
  -6  -1   9      571.06      588.72     26.86 o 
  -5  -1   9       27.11       25.96      4.21 o 
  -4  -1   9        6.72        9.46      2.68 o 
  -3  -1   9     3471.70     3482.60     42.36 o 
  -2  -1   9     3561.94     3586.61     44.74 o 
  -1  -1   9      523.58      498.67     17.55 o 
   0  -1   9      906.41      931.53     21.56 o 
   1  -1   9     8394.40     8643.17     75.20 o 
   2  -1   9    11954.72    12184.69     73.07 o 
   3  -1   9      259.14      259.33     10.87 o 
   4  -1   9      536.62      510.43     16.85 o 
   5  -1   9     2937.39     2796.58    104.60 o 
   6  -1   9     2724.68     2651.62    132.46 o 
   7  -1   9       39.57       40.16     21.94 o 
   8  -1   9      899.22      941.51     76.36 o 
   9  -1   9      230.89      190.82     37.43 o 
  -9   0   9        7.02      -11.73      7.82 o 
  -8   0   9     1597.60     1624.63     58.28 o 
  -7   0   9      262.35      283.52     29.90 o 
  -6   0   9      330.83      350.42     31.49 o 
  -5   0   9      646.39      680.98     41.60 o 
  -4   0   9     3210.25     3194.88     61.84 o 
  -3   0   9     2395.50     2392.72     31.97 o 
  -2   0   9     1249.79     1229.39     26.44 o 
  -1   0   9     4149.21     4196.46     43.56 o 
   0   0   9     1897.70     1891.93     27.20 o 
   1   0   9      134.80      101.39      7.46 o 
   2   0   9     3203.86     3233.58     44.37 o 
   3   0   9     2963.16     2852.62     51.23 o 
   4   0   9     2121.75     2095.17     35.45 o 
   5   0   9       19.84       25.62      4.98 o 
   6   0   9      335.99      327.66     21.20 o 
   7   0   9      374.20      451.04     51.03 o 
   8   0   9      547.16      545.80     58.76 o 
  -9   1   9     1593.92     1608.95     79.97 o 
  -8   1   9      426.22      404.09     38.26 o 
  -7   1   9      710.05      660.71     46.41 o 
  -6   1   9     1492.03     1517.84     66.32 o 
  -5   1   9      755.02      745.98     44.33 o 
  -4   1   9      106.17      110.95     12.08 o 
  -3   1   9     1773.72     1751.57     45.71 o 
  -2   1   9     4622.10     4666.95     41.98 o 
  -1   1   9     2017.14     1995.65     27.78 o 
   0   1   9      919.73      908.03     21.72 o 
   1   1   9      222.90      209.43     11.25 o 
   2   1   9     1488.35     1565.11     30.52 o 
   3   1   9      380.03      372.33     16.93 o 
   4   1   9     1552.94     1513.06     35.11 o 
   5   1   9     4312.02     4356.29    108.26 o 
   6   1   9       41.67       35.59      8.76 o 
   7   1   9       12.37       21.41     14.31 o 
   8   1   9      862.62      737.70     68.63 o 
 -10   2   9       56.68       46.18     15.49 o 
  -9   2   9      437.55      465.52     43.97 o 
  -8   2   9      527.87      478.31     42.45 o 
  -7   2   9     1287.35     1259.96     65.15 o 
  -6   2   9       47.51       40.98     12.04 o 
  -5   2   9     1502.31     1466.99     63.60 o 
  -4   2   9       62.46       73.57     14.55 o 
  -3   2   9      255.79      245.70     10.85 o 
  -2   2   9      416.18      424.48     14.90 o 
  -1   2   9     7594.15     7532.10     62.14 o 
   0   2   9     4849.60     4882.19     47.88 o 
   1   2   9        3.20        6.79      2.71 o 
   2   2   9       61.54       59.67      6.68 o 
   3   2   9     3330.20     3354.83     58.20 o 
   4   2   9     2802.07     2870.87     53.48 o 
   5   2   9        4.71        7.05      5.01 o 
   6   2   9       29.35       26.26     15.40 o 
   7   2   9      316.01      291.59     42.25 o 
 -10   3   9      762.02      772.92     60.36 o 
  -9   3   9      532.92      561.68     49.02 o 
  -8   3   9       37.35       29.45     12.21 o 
  -7   3   9      354.29      346.51     35.47 o 
  -6   3   9     4103.35     4299.92    117.05 o 
  -5   3   9     3904.80     3790.72    105.02 o 
  -4   3   9     1332.16     1062.87    119.54 o 
  -3   3   9      648.91      618.91     24.08 o 
  -2   3   9     8842.60     8976.73    102.79 o 
  -1   3   9     3309.45     3308.09     52.81 o 
   0   3   9        0.56        1.84      3.90 o 
   1   3   9       39.36       43.72      6.36 o 
   2   3   9     1976.79     1933.77     41.74 o 
   3   3   9      367.17      350.23     19.74 o 
   4   3   9      159.61      151.76     34.57 o 
   5   3   9      198.74      179.94     29.71 o 
   6   3   9      249.97      270.29     32.11 o 
  -9   4   9      248.59      277.27     35.36 o 
  -8   4   9     1691.54     1697.34     82.70 o 
  -7   4   9     2157.94     2175.74     89.12 o 
  -6   4   9      803.26      789.00     51.56 o 
  -5   4   9      346.47      323.82     31.89 o 
  -4   4   9     4071.42     3956.68    121.05 o 
  -3   4   9     1704.96     1584.01     61.65 o 
  -2   4   9      276.67      293.07     20.26 o 
  -1   4   9       60.38       63.54     10.68 o 
   0   4   9     1993.61     1947.12     46.37 o 
   1   4   9      456.16      459.79     27.43 o 
   2   4   9      222.46      236.04     21.36 o 
   3   4   9       16.53       50.30     14.95 o 
   4   4   9      126.77      155.19     26.42 o 
   5   4   9      226.40      201.16     28.99 o 
   6   4   9     1565.89     1581.71     82.59 o 
  -9   5   9     2425.41     2646.13    110.17 o 
  -8   5   9      625.91      607.03     51.24 o 
  -7   5   9        4.90      -10.27      8.55 o 
  -6   5   9       43.63       31.70     11.72 o 
  -5   5   9     2035.37     2006.89     81.56 o 
  -4   5   9      334.55      316.25     20.31 o 
  -3   5   9     1910.90     1874.15     59.22 o 
  -2   5   9      269.23      266.38     20.51 o 
  -1   5   9       53.15       60.65      9.23 o 
   0   5   9       99.97      110.96     14.45 o 
   1   5   9     4147.88     4048.51     84.93 o 
   2   5   9     1395.47     1385.92     50.93 o 
   3   5   9       14.12       13.85      9.83 o 
   4   5   9      266.24      259.91     34.56 o 
   5   5   9     2910.79     3020.30    118.28 o 
  -8   6   9      764.88      692.79     55.89 o 
  -7   6   9        5.00       17.24      9.90 o 
  -6   6   9       14.32       24.18     10.26 o 
  -5   6   9        7.81       -0.52      4.71 o 
  -4   6   9     2528.22     2409.57     59.13 o 
  -3   6   9        2.36        3.77      5.12 o 
  -2   6   9      311.65      296.54     30.98 o 
  -1   6   9     1068.30     1037.54     44.55 o 
   0   6   9     3062.72     3067.21     76.20 o 
   1   6   9      610.88      623.86     40.88 o 
   2   6   9      121.94      131.44     16.72 o 
   3   6   9      643.12      778.82     61.00 o 
   4   6   9     1683.83     1762.82     93.77 o 
  -8   7   9      289.31      289.58     37.46 o 
  -7   7   9        0.96       -0.67      7.19 o 
  -6   7   9     1663.07     1677.55     81.95 o 
  -5   7   9     1231.57     1227.72     68.93 o 
  -4   7   9      452.17      459.99     41.06 o 
  -3   7   9      121.66      182.75     25.46 o 
  -2   7   9      959.08     1072.11     61.55 o 
  -1   7   9      790.14      803.66     41.06 o 
   0   7   9        9.68        3.83      8.41 o 
   1   7   9      294.01      274.76     24.35 o 
   2   7   9      996.27     1025.83     73.66 o 
   3   7   9      399.11      387.70     45.82 o 
  -7   8   9     1200.53     1286.63     76.93 o 
  -6   8   9       17.10       31.64     13.51 o 
  -5   8   9       92.88       91.26     20.38 o 
  -4   8   9      352.63      367.78     38.80 o 
  -3   8   9     2548.81     2454.91     97.67 o 
  -2   8   9      346.66      317.82     27.53 o 
  -1   8   9      722.73      647.45     39.22 o 
   0   8   9      119.76      141.84     18.12 o 
   1   8   9      496.95      479.44     33.14 o 
  -5   9   9       85.06       87.93     19.95 o 
  -4   9   9      346.55      333.94     38.35 o 
  -3   9   9      352.15      304.35     35.74 o 
  -2   9   9     2278.75     2231.98     94.75 o 
  -1   9   9      639.76      701.10     52.36 o 
   1 -10  10     1357.94     1239.05     73.85 o 
  -2  -9  10      511.58      553.06     53.73 o 
  -1  -9  10      926.15      950.53     66.59 o 
   0  -9  10      811.91      798.98     57.85 o 
   1  -9  10        2.78      -10.28      6.85 o 
   2  -9  10      624.12      602.88     35.61 o 
   3  -9  10     1557.69     1565.32     92.58 o 
   4  -9  10      248.82      267.75     39.51 o 
   5  -9  10      287.76      284.77     40.84 o 
   6  -9  10      172.70      173.29     33.01 o 
  -3  -8  10      180.48      181.11     30.31 o 
  -2  -8  10     1599.42     1608.76     85.26 o 
  -1  -8  10      280.03      271.83     33.42 o 
   0  -8  10      367.61      362.87     36.42 o 
   1  -8  10      211.02      201.92     25.72 o 
   2  -8  10       81.31      102.74     15.59 o 
   3  -8  10       30.48       23.89     12.74 o 
   4  -8  10     1164.00     1213.61     79.51 o 
   5  -8  10      278.31      291.59     41.59 o 
   6  -8  10        5.65       14.13     14.26 o 
   7  -8  10       21.72      -10.19     14.00 o 
  -4  -7  10       10.71       14.35     13.43 o 
  -3  -7  10      854.79      866.13     63.00 o 
  -2  -7  10       94.50       99.19     20.95 o 
  -1  -7  10     1802.29     1772.09     78.76 o 
   0  -7  10       16.64       27.53     12.31 o 
   1  -7  10      132.95      143.29     19.96 o 
   2  -7  10      807.32      726.95     32.45 o 
   3  -7  10     2658.16     2666.56     78.19 o 
   4  -7  10      192.04      166.63     28.63 o 
   5  -7  10      976.42      991.30     70.57 o 
   6  -7  10     2037.79     1975.58    102.46 o 
   7  -7  10     2668.94     2790.19    125.90 o 
   8  -7  10      188.30      205.44     37.25 o 
  -5  -6  10       87.29       81.26     21.05 o 
  -4  -6  10       92.28      114.30     24.07 o 
  -3  -6  10      472.62      466.06     43.94 o 
  -2  -6  10      994.00      943.59     58.16 o 
  -1  -6  10       43.28       46.29      6.09 o 
   0  -6  10      936.31     1000.04     30.17 o 
   1  -6  10     3564.02     3479.17    122.19 o 
   2  -6  10      571.31      569.01     31.22 o 
   3  -6  10      184.29      197.45     11.74 o 
   4  -6  10     1629.20     1665.79     84.98 o 
   5  -6  10     4108.02     4310.10    141.56 o 
   6  -6  10     1237.93     1184.76     77.50 o 
   7  -6  10      143.75      146.02     30.16 o 
   8  -6  10      184.27      165.73     32.35 o 
  -6  -5  10      139.45       95.87     23.03 o 
  -5  -5  10     1597.70     1624.07     88.14 o 
  -4  -5  10     2293.56     2403.59    101.20 o 
  -3  -5  10        1.46        4.40      2.53 o 
  -2  -5  10      134.88      140.37     11.36 o 
  -1  -5  10     9115.29     9233.99     92.58 o 
   0  -5  10    10052.64     9894.71    282.84 o 
   1  -5  10      411.25      374.16     31.61 o 
   2  -5  10     1676.36     1697.58     50.15 o 
   3  -5  10      524.43      507.59     19.43 o 
   4  -5  10     3279.58     3296.60    115.29 o 
   5  -5  10      202.21      185.74     29.99 o 
   6  -5  10     1765.23     1751.13     91.93 o 
   7  -5  10       95.88      131.01     28.28 o 
   8  -5  10      112.68      129.66     30.72 o 
  -7  -4  10      771.68      790.77     67.18 o 
  -6  -4  10     1705.65     1647.25     91.68 o 
  -5  -4  10     2677.14     2731.17     58.64 o 
  -4  -4  10      264.53      252.86     21.52 o 
  -3  -4  10     3638.82     3725.79     49.07 o 
  -2  -4  10      843.81      901.27     23.58 o 
  -1  -4  10      378.77      399.88     16.05 o 
   0  -4  10      539.45      491.52     34.49 o 
   1  -4  10     1883.94     1897.58     36.06 o 
   2  -4  10      632.93      666.39     25.94 o 
   3  -4  10      453.70      411.60     38.59 o 
   4  -4  10        7.29       11.52     11.39 o 
   5  -4  10      710.01      697.73     54.99 o 
   6  -4  10      182.81      136.41     26.78 o 
   7  -4  10      251.03      260.11     38.76 o 
   8  -4  10      768.64      773.12     69.69 o 
   9  -4  10     1142.06     1180.85     90.63 o 
  -7  -3  10      596.15      620.48     58.33 o 
  -6  -3  10       67.01       66.03     10.45 o 
  -5  -3  10      558.39      600.53     29.70 o 
  -4  -3  10     3425.08     3412.83     66.94 o 
  -3  -3  10      288.46      267.26     14.04 o 
  -2  -3  10      599.96      575.12     17.38 o 
  -1  -3  10     1338.31     1340.54     30.07 o 
   0  -3  10     1940.21     1944.06     41.40 o 
   1  -3  10      761.90      789.14     22.60 o 
   2  -3  10      746.37      736.84     14.61 o 
   3  -3  10     3588.97     3498.96    107.87 o 
   4  -3  10      900.06      970.16     61.06 o 
   5  -3  10       11.34       24.12     13.45 o 
   6  -3  10     1077.83     1183.19     76.50 o 
   7  -3  10     1468.34     1467.02     90.60 o 
   8  -3  10        2.53      -12.73     20.17 o 
  -8  -2  10      226.87      242.92     26.57 o 
  -7  -2  10      239.74      255.87     22.66 o 
  -6  -2  10     1526.77     1536.63     51.24 o 
  -5  -2  10      442.69      456.36     18.48 o 
  -4  -2  10      457.12      480.85     16.28 o 
  -3  -2  10     3236.01     3260.14     45.56 o 
  -2  -2  10     1997.08     1956.33     35.70 o 
  -1  -2  10       50.90       62.51      6.86 o 
   0  -2  10       86.75       92.50     10.75 o 
   1  -2  10      949.94      895.27     26.72 o 
   2  -2  10     4732.03     4616.01     66.93 o 
   3  -2  10        0.06        2.59      9.81 o 
   4  -2  10      783.18      848.12     57.66 o 
   5  -2  10        3.77      -10.17     16.47 o 
   6  -2  10     2776.43     2874.30    121.04 o 
   7  -2  10       20.27       26.52     18.60 o 
   8  -2  10      694.57      685.00     68.15 o 
  -9  -1  10        0.47       -7.48      7.27 o 
  -8  -1  10     1486.92     1537.73     58.05 o 
  -7  -1  10     2576.19     2772.47     73.58 o 
  -6  -1  10      131.64      113.94     18.48 o 
  -5  -1  10        2.77        6.86      1.68 o 
  -4  -1  10     3305.41     3290.46    105.78 o 
  -3  -1  10     5674.82     5721.39     57.34 o 
  -2  -1  10        2.95       10.06      3.32 o 
  -1  -1  10      168.34      167.63     11.07 o 
   0  -1  10      687.66      761.02     20.65 o 
   1  -1  10     2522.99     2551.49     32.66 o 
   2  -1  10     1004.50     1024.51     25.34 o 
   3  -1  10     4213.12     4144.96    153.95 o 
   4  -1  10      272.55      274.55     14.84 o 
   5  -1  10      190.68      170.01     30.19 o 
   6  -1  10     1285.29     1227.10     81.32 o 
   7  -1  10     2019.95     1950.23    106.32 o 
   8  -1  10       54.94       28.76     18.42 o 
  -9   0  10     1587.88     1685.40     64.13 o 
  -8   0  10     1804.86     1826.99     81.80 o 
  -7   0  10       32.30       21.31     10.16 o 
  -6   0  10     1797.11     1719.27     71.73 o 
  -5   0  10      510.25      562.11     39.31 o 
  -4   0  10      356.17      375.51     31.39 o 
  -3   0  10     1557.83     1579.48     28.56 o 
  -2   0  10      508.46      515.99     18.47 o 
  -1   0  10       40.50       44.55      5.35 o 
   0   0  10      360.13      384.74     13.10 o 
   1   0  10     3999.41     4115.76     43.44 o 
   2   0  10      381.60      392.12     15.51 o 
   3   0  10      196.82      200.45     14.66 o 
   4   0  10     2352.29     2260.22     48.32 o 
   5   0  10     2184.80     2238.15     38.88 o 
   6   0  10     1725.57     1714.06     48.11 o 
   7   0  10        5.53      -13.47     15.79 o 
   8   0  10      553.02      656.47     65.18 o 
  -9   1  10        9.90      -10.97      9.03 o 
  -8   1  10      282.26      251.32     31.27 o 
  -7   1  10      291.50      313.66     33.27 o 
  -6   1  10      235.35      187.68     24.28 o 
  -5   1  10     1903.55     1867.34     72.95 o 
  -4   1  10     2195.98     2204.02     76.89 o 
  -3   1  10      247.33      261.94     26.36 o 
  -2   1  10       38.19       36.10      4.00 o 
  -1   1  10     4890.37     4974.41     68.55 o 
   0   1  10     6873.44     6724.96     61.99 o 
   1   1  10      310.48      316.97     16.43 o 
   2   1  10      418.43      421.34     19.30 o 
   3   1  10     2064.42     2025.48     40.39 o 
   4   1  10     7196.34     6806.01     84.91 o 
   5   1  10       14.43       15.80      6.65 o 
   6   1  10       38.58       29.41      8.07 o 
   7   1  10      126.03      182.46     35.41 o 
  -9   2  10        5.18        2.30      6.59 o 
  -8   2  10        0.60       12.21      7.37 o 
  -7   2  10        8.42        2.62      6.02 o 
  -6   2  10     5031.27     4977.40    126.47 o 
  -5   2  10      488.87      418.06     35.69 o 
  -4   2  10     2909.97     2791.05     89.10 o 
  -3   2  10     1053.17      981.93     38.63 o 
  -2   2  10     5642.79     5584.33     63.24 o 
  -1   2  10     5659.92     5724.57     57.04 o 
   0   2  10      191.81      189.30     11.27 o 
   1   2  10      840.76      835.31     24.33 o 
   2   2  10     1582.48     1601.27     34.03 o 
   3   2  10     2530.84     2461.00     48.98 o 
   4   2  10       74.70       63.34      8.69 o 
   5   2  10      469.27      462.51     29.64 o 
   6   2  10      226.25      208.10     20.83 o 
   7   2  10      297.74      230.85     40.08 o 
  -9   3  10      374.14      417.00     43.14 o 
  -8   3  10      565.58      496.08     45.26 o 
  -7   3  10     2668.24     2729.33    100.31 o 
  -6   3  10     1251.10     1230.86     64.70 o 
  -5   3  10      227.20      273.30     29.60 o 
  -4   3  10      344.79      266.10     40.94 o 
  -3   3  10     1900.92     1889.52     42.31 o 
  -2   3  10     1160.46     1136.39     37.16 o 
  -1   3  10      917.43      849.04     55.80 o 
   0   3  10     2057.46     1991.65     44.37 o 
   1   3  10     1876.41     1811.89     37.35 o 
   2   3  10      183.02      159.97     11.70 o 
   3   3  10      729.04      737.64     37.19 o 
   4   3  10      335.93      324.36     25.50 o 
   5   3  10       49.23       33.95      9.84 o 
   6   3  10      519.07      563.63     45.77 o 
  -9   4  10     1047.68     1057.30     69.71 o 
  -8   4  10      529.27      511.42     46.63 o 
  -7   4  10       86.41       97.50     20.39 o 
  -6   4  10      750.30      701.70     50.19 o 
  -5   4  10     2776.42     2831.49     97.09 o 
  -4   4  10     1585.23     1564.58     38.26 o 
  -3   4  10      740.02      698.88     50.09 o 
  -2   4  10     1596.00     1532.74     47.03 o 
  -1   4  10      312.65      302.27     22.31 o 
   0   4  10       21.50       17.72      8.43 o 
   1   4  10     1821.14     1847.10     57.23 o 
   2   4  10     2145.08     2093.34    108.72 o 
   3   4  10        2.33       -4.58      9.21 o 
   4   4  10       43.71       27.90     11.78 o 
   5   4  10      692.23      680.57     53.49 o 
   6   4  10     1191.35     1217.66     73.06 o 
  -8   5  10     1713.31     1733.34     87.89 o 
  -7   5  10      532.07      588.30     49.26 o 
  -6   5  10      772.60      757.67     53.38 o 
  -5   5  10       23.47       36.62     12.91 o 
  -4   5  10     4464.08     4437.05    122.71 o 
  -3   5  10      939.66      918.67     37.48 o 
  -2   5  10        1.60        1.35      4.91 o 
  -1   5  10       23.86       29.38     10.25 o 
   0   5  10     2778.08     2626.00     70.39 o 
   1   5  10     1596.34     1615.44     55.98 o 
   2   5  10      418.68      368.07     27.40 o 
   3   5  10      150.68      137.24     25.12 o 
   4   5  10      703.65      718.95     57.12 o 
   5   5  10      539.97      554.83     51.82 o 
  -8   6  10      148.02      196.26     30.71 o 
  -7   6  10       52.11       66.40     17.18 o 
  -6   6  10      215.08      204.10     29.10 o 
  -5   6  10     2910.47     2779.54    102.62 o 
  -4   6  10      931.70      951.90     59.03 o 
  -3   6  10      110.86      121.53     20.94 o 
  -2   6  10     1087.97     1102.56     62.32 o 
  -1   6  10      432.24      434.48     39.04 o 
   0   6  10       31.38       21.87     12.64 o 
   1   6  10      160.55      166.13     19.29 o 
   2   6  10      462.12      515.74     33.77 o 
   3   6  10      154.40      114.41     25.34 o 
   4   6  10      530.81      535.45     53.04 o 
  -7   7  10      604.94      571.69     51.43 o 
  -6   7  10       72.78      119.36     23.60 o 
  -5   7  10       21.22       18.09     10.25 o 
  -4   7  10      255.98      231.19     30.30 o 
  -3   7  10      497.57      546.70     45.95 o 
  -2   7  10       15.12        7.53      6.93 o 
  -1   7  10      743.13      820.95     60.79 o 
   0   7  10      116.50      130.93     17.95 o 
   1   7  10      323.25      319.69     27.47 o 
   2   7  10        6.38       17.05     10.69 o 
  -6   8  10      433.27      419.75     44.47 o 
  -5   8  10      231.06      218.11     31.64 o 
  -4   8  10      137.45      119.41     22.77 o 
  -3   8  10      205.36      209.26     30.37 o 
  -2   8  10     3644.92     3668.71    121.70 o 
  -1   8  10      616.55      582.30     37.54 o 
   0   8  10       60.22       41.59     10.90 o 
  -1  -9  11      552.55      503.84     48.91 o 
   0  -9  11      110.27       91.89     20.41 o 
   1  -9  11      484.37      472.82     42.46 o 
   2  -9  11      632.68      608.61     59.08 o 
   3  -9  11      182.91      199.19     34.84 o 
   4  -9  11      474.54      517.27     55.74 o 
   5  -9  11      157.12      124.87     29.15 o 
  -3  -8  11      466.78      414.11     46.01 o 
  -2  -8  11       70.99       96.27     21.71 o 
  -1  -8  11      598.01      597.27     49.61 o 
   0  -8  11       11.39       19.12      9.17 o 
   1  -8  11        2.54       -9.15      6.10 o 
   2  -8  11       66.36       54.49     10.86 o 
   3  -8  11     1395.54     1408.71     85.82 o 
   4  -8  11       67.77       61.46     20.43 o 
   5  -8  11     1521.67     1658.43     96.74 o 
   6  -8  11      103.90       83.73     24.56 o 
  -4  -7  11        0.07        3.84      8.29 o 
  -3  -7  11      131.44      139.90     26.36 o 
  -2  -7  11     1668.62     1667.13     82.86 o 
  -1  -7  11      122.75      129.18     21.80 o 
   0  -7  11      623.73      600.72     43.06 o 
   1  -7  11      867.08      907.99     38.87 o 
   2  -7  11      856.19      837.90     62.15 o 
   3  -7  11       77.60       74.95     12.49 o 
   4  -7  11     1433.65     1501.52     86.93 o 
   5  -7  11     1533.51     1587.65     91.60 o 
   6  -7  11     1168.76     1053.70     76.94 o 
   7  -7  11       16.76        9.53     12.99 o 
  -5  -6  11      191.79      174.66     31.28 o 
  -4  -6  11      734.88      768.11     60.85 o 
  -3  -6  11      102.26      122.79     23.14 o 
  -2  -6  11      531.40      514.38     43.73 o 
  -1  -6  11      599.21      560.12     42.29 o 
   0  -6  11     2424.85     2400.45     44.34 o 
   1  -6  11      392.51      409.25     31.22 o 
   2  -6  11      379.41      400.09     18.09 o 
   3  -6  11     1009.30      968.96     33.91 o 
   4  -6  11      831.75      784.99     60.39 o 
   5  -6  11        1.05       -0.55     11.36 o 
   6  -6  11     2221.25     2229.55    109.67 o 
   7  -6  11      848.92      773.55     67.75 o 
   8  -6  11      150.25      151.14     34.40 o 
  -6  -5  11      507.81      466.25     50.81 o 
  -5  -5  11     1740.18     1742.99     93.08 o 
  -4  -5  11       13.18        8.38      8.41 o 
  -3  -5  11      935.47      913.12     30.39 o 
  -2  -5  11      528.55      509.76     23.18 o 
  -1  -5  11      751.36      747.28     24.62 o 
   0  -5  11      386.03      733.24    295.03 o 
   1  -5  11     9703.64     9237.67    387.84 o 
   2  -5  11      766.31      808.19     23.75 o 
   3  -5  11        0.48        4.32     10.02 o 
   4  -5  11      251.55      226.25     32.59 o 
   5  -5  11     3667.55     3760.67    132.63 o 
   6  -5  11      489.04      487.66     50.92 o 
   7  -5  11      290.04      290.46     41.91 o 
   8  -5  11      179.36      149.62     33.95 o 
  -6  -4  11      164.06      197.32     33.78 o 
  -5  -4  11      809.86      812.84     37.46 o 
  -4  -4  11     1422.80     1502.72     43.71 o 
  -3  -4  11       18.49       18.51      4.05 o 
  -2  -4  11      230.62      228.84     11.57 o 
  -1  -4  11     1757.12     1767.05     31.79 o 
   0  -4  11     4304.79     4322.03     74.95 o 
   1  -4  11      590.48      607.48     21.30 o 
   2  -4  11     2256.83     2245.08     36.04 o 
   3  -4  11     2260.72     2289.65     92.44 o 
   4  -4  11     3598.16     3823.71    124.89 o 
   5  -4  11      164.32      205.00     31.83 o 
   6  -4  11      899.46      848.83     65.89 o 
   7  -4  11     1234.56     1334.00     87.73 o 
   8  -4  11     1273.49     1247.49     90.49 o 
  -7  -3  11      499.03      579.08     57.54 o 
  -6  -3  11     1786.01     1826.88     56.12 o 
  -5  -3  11     1281.76     1271.90     44.56 o 
  -4  -3  11       24.17       25.07      5.94 o 
  -3  -3  11     1512.09     1502.57     29.87 o 
  -2  -3  11    10089.06    10153.03     76.69 o 
  -1  -3  11      391.97      400.80     26.28 o 
   0  -3  11        0.67        1.21      2.32 o 
   1  -3  11      664.10      656.50     21.65 o 
   2  -3  11     3200.18     3208.54     39.32 o 
   3  -3  11     1278.78     1274.30     68.29 o 
   4  -3  11      230.51      228.49     31.22 o 
   5  -3  11       40.21       66.75     20.54 o 
   6  -3  11      277.40      273.53     39.40 o 
   7  -3  11       32.72       17.73     16.43 o 
   8  -3  11     1257.62     1215.27     90.66 o 
  -7  -2  11     1845.88     1898.43     62.08 o 
  -6  -2  11      177.69      147.94     16.74 o 
  -5  -2  11      510.45      519.77     19.61 o 
  -4  -2  11     2486.19     2574.92     39.60 o 
  -3  -2  11     5071.55     5166.41     59.94 o 
  -2  -2  11      498.96      498.58     19.11 o 
  -1  -2  11      503.04      469.45     19.11 o 
   0  -2  11      347.16      350.10     17.13 o 
   1  -2  11     3928.41     3910.44     45.64 o 
   2  -2  11       10.84       29.23     14.32 o 
   3  -2  11      800.00      785.68     54.13 o 
   4  -2  11       11.78       11.17     10.11 o 
   5  -2  11      129.14       83.37     21.79 o 
   6  -2  11      750.92      749.84     64.66 o 
   7  -2  11     1334.94     1527.51     97.34 o 
   8  -2  11       20.21        7.27     18.35 o 
  -8  -1  11     1717.42     1817.84     64.47 o 
  -7  -1  11      302.07      320.05     34.88 o 
  -6  -1  11      306.24      321.25     32.77 o 
  -5  -1  11     1523.76     1449.42     64.44 o 
  -4  -1  11     2387.86     2348.11     39.43 o 
  -3  -1  11      171.01      168.62     10.65 o 
  -2  -1  11     4723.45     4752.41     58.51 o 
  -1  -1  11        1.21        1.96      3.25 o 
   0  -1  11        2.39        5.49      3.18 o 
   1  -1  11      630.83      608.64     18.62 o 
   2  -1  11     2007.69     1990.34     42.22 o 
   3  -1  11       48.62       53.55      7.92 o 
   4  -1  11      633.60      605.68     18.46 o 
   5  -1  11     1802.48     1778.16     93.85 o 
   6  -1  11      609.58      652.33     62.27 o 
   7  -1  11       12.13       15.11     17.65 o 
   8  -1  11      452.07      465.01     56.28 o 
  -9   0  11      131.93      146.91     25.56 o 
  -8   0  11      509.65      503.33     44.37 o 
  -7   0  11     1219.36     1228.89     65.68 o 
  -6   0  11       29.40       39.51     12.06 o 
  -5   0  11       42.90       54.07     13.69 o 
  -4   0  11     1993.45     2047.89     76.38 o 
  -3   0  11      151.86      141.87     16.54 o 
  -2   0  11       74.51       75.83     14.87 o 
  -1   0  11     2459.74     2439.01     36.73 o 
   0   0  11     2906.00     2940.44     41.71 o 
   1   0  11      142.06      153.79     10.01 o 
   2   0  11      397.46      385.33     18.07 o 
   3   0  11     4354.22     4243.41     67.47 o 
   4   0  11     4990.29     4894.09     72.34 o 
   5   0  11      417.89      447.83     48.80 o 
   6   0  11     1121.28     1298.34     84.95 o 
   7   0  11      161.30      193.84     36.16 o 
  -9   1  11      539.80      585.04     50.57 o 
  -8   1  11      533.54      515.52     45.39 o 
  -7   1  11      160.31      177.82     25.96 o 
  -6   1  11     1629.92     1637.10     74.11 o 
  -5   1  11     1443.75     1484.63     68.30 o 
  -4   1  11       51.37       53.64     13.35 o 
  -3   1  11      342.75      339.79     31.27 o 
  -2   1  11     3709.37     3611.70     81.99 o 
  -1   1  11     3853.88     3832.02     46.98 o 
   0   1  11      712.70      702.17     21.22 o 
   1   1  11      778.16      789.20     23.34 o 
   2   1  11      209.78      208.97     14.31 o 
   3   1  11      759.86      777.33     32.42 o 
   4   1  11     1299.99     1246.22     33.35 o 
   5   1  11      962.64     1021.11     41.01 o 
   6   1  11      298.16      306.03     42.48 o 
   7   1  11      144.49      102.89     28.90 o 
  -9   2  11       35.50       17.13     10.06 o 
  -8   2  11      246.53      228.94     31.04 o 
  -7   2  11     2175.15     2204.49     91.12 o 
  -6   2  11      709.30      683.99     48.56 o 
  -5   2  11      365.98      390.88     35.90 o 
  -4   2  11      952.83      940.28     54.11 o 
  -3   2  11       46.33       43.24      9.68 o 
  -2   2  11        1.78        8.10      4.15 o 
  -1   2  11     2321.72     2315.39     38.20 o 
   0   2  11     2313.88     2352.92     40.37 o 
   1   2  11      196.62      207.30     14.51 o 
   2   2  11        3.25        9.33      4.90 o 
   3   2  11     2087.72     2064.80     47.47 o 
   4   2  11     1582.98     1589.98     53.85 o 
   5   2  11      262.65      273.19     23.42 o 
   6   2  11      681.92      679.15     63.93 o 
  -9   3  11      195.19      187.93     29.68 o 
  -8   3  11       79.83       96.80     20.44 o 
  -7   3  11       13.21       10.95      9.13 o 
  -6   3  11     1798.05     1647.66     77.40 o 
  -5   3  11     1099.48     1148.01     62.68 o 
  -4   3  11        2.83        1.03      1.29 o 
  -3   3  11      342.36      335.59     18.82 o 
  -2   3  11      408.90      389.36     22.65 o 
  -1   3  11     1268.99     1167.02     41.82 o 
   0   3  11      215.16      253.87     20.94 o 
   1   3  11     3190.23     3241.25     73.94 o 
   2   3  11     1994.55     1938.88     49.10 o 
   3   3  11      533.23      547.57     33.22 o 
   4   3  11        0.42       -1.91     10.04 o 
   5   3  11      362.61      364.93     28.79 o 
  -8   4  11     1560.24     1545.72     82.95 o 
  -7   4  11     1023.81      987.38     63.32 o 
  -6   4  11      117.75      110.19     20.77 o 
  -5   4  11      119.54      153.86     24.18 o 
  -4   4  11     4543.29     4636.81    126.68 o 
  -3   4  11     4782.01     4600.53     77.65 o 
  -2   4  11      601.12      580.45     31.60 o 
  -1   4  11        1.07        3.92      5.28 o 
   0   4  11     3721.41     3681.91    111.42 o 
   1   4  11     3902.10     3859.84     86.10 o 
   2   4  11        1.99        5.52      5.33 o 
   3   4  11        5.13       -7.93      8.00 o 
   4   4  11      196.82      169.26     27.18 o 
   5   4  11      286.91      383.95     40.73 o 
  -8   5  11      673.60      661.45     55.82 o 
  -7   5  11       23.37       42.58     14.55 o 
  -6   5  11      522.07      529.51     46.36 o 
  -5   5  11     3008.54     3113.29    108.97 o 
  -4   5  11     1198.99     1177.33     65.90 o 
  -3   5  11      115.52      130.55     22.17 o 
  -2   5  11      344.57      377.68     36.58 o 
  -1   5  11     1408.59     1432.37     71.08 o 
   0   5  11      656.21      676.32     49.09 o 
   1   5  11      789.11      769.63     40.43 o 
   2   5  11      146.08      179.07     39.99 o 
   3   5  11       94.11       79.63     20.00 o 
   4   5  11        7.92      -10.95     10.96 o 
  -7   6  11     1182.29     1332.14     77.34 o 
  -6   6  11      671.03      766.64     57.65 o 
  -5   6  11        9.80        4.32      8.02 o 
  -4   6  11      315.65      310.99     35.59 o 
  -3   6  11      754.64      797.65     55.23 o 
  -2   6  11       30.64       36.08     12.12 o 
  -1   6  11      813.26      797.99     54.93 o 
   0   6  11      969.73      989.48     47.11 o 
   1   6  11      402.12      377.42     29.59 o 
   2   6  11       76.35       55.74     15.99 o 
   3   6  11     1299.36     1401.77     85.69 o 
  -6   7  11      593.50      594.78     51.88 o 
  -5   7  11       45.54       52.54     15.84 o 
  -4   7  11      157.08      133.65     24.36 o 
  -3   7  11       43.83       43.19     14.44 o 
  -2   7  11     1713.87     1738.66     83.92 o 
  -1   7  11      305.43      269.40     33.41 o 
   0   7  11      254.77      235.44     26.17 o 
   1   7  11       77.22       83.78     15.07 o 
   2   7  11     1280.36     1403.33     89.72 o 
  -5   8  11      112.05      127.39     25.18 o 
  -4   8  11      166.18      139.25     25.89 o 
  -3   8  11     2292.15     2223.87     99.26 o 
  -2   8  11      261.25      253.27     33.08 o 
  -1   8  11       31.09       40.32     14.40 o 
   0  -9  12     1367.85     1288.23     73.22 o 
   1  -9  12        0.28      -17.03     12.99 o 
   2  -9  12       36.10       37.16     17.45 o 
   3  -9  12     1391.77     1419.98     92.47 o 
   4  -9  12     1024.73      975.06     78.37 o 
  -2  -8  12     2553.63     2578.71    109.32 o 
  -1  -8  12      122.24      111.50     21.50 o 
   0  -8  12      686.37      731.10     39.70 o 
   1  -8  12      300.62      320.43     25.43 o 
   2  -8  12     1387.51     1473.40     89.01 o 
   3  -8  12      312.79      320.24     42.52 o 
   4  -8  12      973.10     1032.56     77.31 o 
   5  -8  12      307.42      302.27     43.22 o 
  -4  -7  12      859.05      825.37     66.24 o 
  -3  -7  12      759.36      757.71     60.36 o 
  -2  -7  12       35.32       48.79     15.63 o 
  -1  -7  12      435.78      447.36     40.48 o 
   0  -7  12      874.77      921.77     41.43 o 
   1  -7  12      473.88      492.96     29.01 o 
   2  -7  12        2.48        5.47      8.38 o 
   3  -7  12      269.23      255.16     36.52 o 
   4  -7  12      215.64      339.48     43.81 o 
   5  -7  12        1.15        4.96     13.18 o 
   6  -7  12      789.83      818.48     69.95 o 
  -5  -6  12     2328.55     2301.79    112.25 o 
  -4  -6  12      352.86      377.43     43.71 o 
  -3  -6  12       25.76       41.17     13.83 o 
  -2  -6  12       57.61       50.02     15.18 o 
  -1  -6  12      311.72      315.98     24.27 o 
   0  -6  12        1.76       12.95      6.45 o 
   1  -6  12      883.14      879.69     36.90 o 
   2  -6  12       58.39       45.23      8.84 o 
   3  -6  12      603.99      535.83     49.79 o 
   4  -6  12      771.27      806.55     63.57 o 
   5  -6  12     2532.51     2397.35    111.81 o 
   6  -6  12      696.78      622.22     59.88 o 
   7  -6  12      462.23      565.13     59.88 o 
  -5  -5  12       76.49       74.43     20.37 o 
  -4  -5  12     1684.28     1769.44     90.40 o 
  -3  -5  12        8.37        9.87      7.86 o 
  -2  -5  12      402.59      353.43     25.03 o 
  -1  -5  12      219.27      205.10     13.84 o 
   0  -5  12     2848.24     2907.54     83.03 o 
   1  -5  12      514.71      542.53     29.27 o 
   2  -5  12      750.54      797.43     27.73 o 
   3  -5  12     1768.68     1768.13     87.34 o 
   4  -5  12     2476.51     2550.83    108.09 o 
   5  -5  12       56.04       38.68     16.26 o 
   6  -5  12     1421.42     1476.68     89.90 o 
   7  -5  12     1089.05     1127.84     82.96 o 
  -6  -4  12      207.55      153.55     29.54 o 
  -5  -4  12     1009.56     1014.07     70.53 o 
  -4  -4  12      148.78      141.19     11.81 o 
  -3  -4  12     1946.30     2056.85     43.30 o 
  -2  -4  12     1517.39     1535.38     31.12 o 
  -1  -4  12     2043.81     2035.99     35.96 o 
   0  -4  12      627.33      579.35     29.01 o 
   1  -4  12     6450.51     6454.26     85.67 o 
   2  -4  12     6047.86     5909.92     68.43 o 
   3  -4  12      208.95      240.73     31.99 o 
   4  -4  12      317.29      297.18     37.16 o 
   5  -4  12      440.99      431.60     46.93 o 
   6  -4  12      710.18      805.28     67.14 o 
   7  -4  12      112.20      111.68     29.25 o 
  -7  -3  12      846.75      792.05     68.33 o 
  -6  -3  12        5.40        5.18      4.79 o 
  -5  -3  12      718.23      683.46     33.93 o 
  -4  -3  12     2671.93     2679.02     49.20 o 
  -3  -3  12     2664.49     2703.52     41.85 o 
  -2  -3  12      193.97      191.25     11.22 o 
  -1  -3  12      653.45      670.37     20.75 o 
   0  -3  12      955.55      934.85     29.15 o 
   1  -3  12      564.89      573.62     42.24 o 
   2  -3  12        1.14        2.88      2.46 o 
   3  -3  12     1965.13     1981.83     87.91 o 
   4  -3  12      204.84      220.37     32.91 o 
   5  -3  12      212.30      183.12     31.68 o 
   6  -3  12        4.48        8.29     16.61 o 
   7  -3  12     1526.11     1564.53    100.25 o 
  -7  -2  12      142.03      172.28     19.72 o 
  -6  -2  12     1157.23     1228.01     48.98 o 
  -5  -2  12      162.76      169.90     17.58 o 
  -4  -2  12      442.16      463.20     19.14 o 
  -3  -2  12      701.04      656.98     26.67 o 
  -2  -2  12     4246.08     4257.01     58.61 o 
  -1  -2  12      403.63      386.43     22.11 o 
   0  -2  12        4.95        0.23      4.38 o 
   1  -2  12     1101.56     1128.90     28.84 o 
   2  -2  12     4860.34     4726.03     61.18 o 
   3  -2  12      201.28      209.57     29.84 o 
   4  -2  12      575.53      546.78     50.48 o 
   5  -2  12      652.78      660.32     59.28 o 
   6  -2  12     1084.30     1164.28     82.82 o 
   7  -2  12       76.56       63.60     25.81 o 
  -8  -1  12      914.92      978.93     62.11 o 
  -7  -1  12     1567.19     1574.30     79.72 o 
  -6  -1  12       17.52        9.90      6.33 o 
  -5  -1  12      263.61      307.57     31.58 o 
  -4  -1  12     1044.52     1115.66     28.24 o 
  -3  -1  12     3975.75     4136.86    124.87 o 
  -2  -1  12       42.47       41.41      7.81 o 
  -1  -1  12       24.26       26.90     10.13 o 
   0  -1  12     2119.57     2096.47     41.24 o 
   1  -1  12     1150.19     1147.54     26.85 o 
   2  -1  12       17.41       10.98      9.43 o 
   3  -1  12      317.74      305.83     15.90 o 
   4  -1  12     1101.47     1084.59     72.18 o 
   5  -1  12      685.12      609.55     58.02 o 
   6  -1  12       31.53       24.59     16.96 o 
   7  -1  12      420.98      419.21     53.64 o 
  -8   0  12      700.61      685.47     53.38 o 
  -7   0  12        3.12       18.13     10.04 o 
  -6   0  12      932.88      960.61     58.29 o 
  -5   0  12     3894.25     3737.96    110.70 o 
  -4   0  12      981.35      890.91     52.69 o 
  -3   0  12      139.20      136.42     11.27 o 
  -2   0  12     3261.56     3318.60     61.51 o 
  -1   0  12     3735.74     3715.82     79.38 o 
   0   0  12       43.57       42.92      5.85 o 
   1   0  12      412.74      441.61     17.59 o 
   2   0  12       25.36       29.75      5.81 o 
   3   0  12      999.42     1010.34     41.42 o 
   4   0  12      545.17      585.94     54.14 o 
   5   0  12     4004.90     3985.44    145.82 o 
   6   0  12       53.56       72.21     23.59 o 
   7   0  12        2.67       12.02     14.48 o 
  -8   1  12      277.06      289.45     35.07 o 
  -7   1  12     1658.55     1596.48     79.01 o 
  -6   1  12     3116.65     2965.69    103.86 o 
  -5   1  12      235.28      204.08     26.84 o 
  -4   1  12      223.22      232.03     27.52 o 
  -3   1  12      258.59      283.83     29.91 o 
  -2   1  12      631.79      627.22     20.71 o 
  -1   1  12      469.78      458.00     17.23 o 
   0   1  12     1009.05     1008.18     26.51 o 
   1   1  12       95.97       94.44      9.97 o 
   2   1  12       46.18       44.36      6.97 o 
   3   1  12     1519.92     1555.98     47.03 o 
   4   1  12     2142.14     2256.82    104.05 o 
   5   1  12       12.27       21.93     16.47 o 
   6   1  12      384.40      489.46     55.29 o 
  -8   2  12      107.14      103.68     22.09 o 
  -7   2  12       70.64       88.01     19.81 o 
  -6   2  12      288.48      347.17     36.59 o 
  -5   2  12     1055.86     1042.39     61.07 o 
  -4   2  12       83.58       94.80     18.35 o 
  -3   2  12      510.78      462.29     20.40 o 
  -2   2  12     6971.02     6758.98     91.29 o 
  -1   2  12     1430.66     1484.70     36.70 o 
   0   2  12      391.61      420.48     17.97 o 
   1   2  12     1469.69     1376.87     38.06 o 
   2   2  12     3912.61     3977.75     72.18 o 
   3   2  12      974.86      981.60     66.08 o 
   4   2  12       30.18       25.22     22.48 o 
   5   2  12     1143.44     1206.90     82.53 o 
   6   2  12      735.42      835.87     72.12 o 
  -8   3  12      395.28      363.68     40.90 o 
  -7   3  12      602.57      590.22     49.62 o 
  -6   3  12       30.52       37.55     13.03 o 
  -5   3  12       13.03        3.63      5.25 o 
  -4   3  12     2487.76     2440.24     92.90 o 
  -3   3  12      926.00      935.49     32.34 o 
  -2   3  12      683.63      626.97     57.42 o 
  -1   3  12      337.67      334.64     23.58 o 
   0   3  12      996.46     1020.05     59.31 o 
   1   3  12     3465.11     3376.50     86.82 o 
   2   3  12      118.70      123.79     16.82 o 
   3   3  12      329.00      298.24     25.59 o 
   4   3  12      101.26      126.95     23.56 o 
   5   3  12     1711.71     1558.28     96.40 o 
  -8   4  12      224.88      257.72     35.26 o 
  -7   4  12      212.43      164.07     27.35 o 
  -6   4  12       21.02       30.61     12.06 o 
  -5   4  12     3604.27     3687.28    119.44 o 
  -4   4  12     1819.86     1885.90     83.56 o 
  -3   4  12      393.10      403.24     38.68 o 
  -2   4  12       80.54       73.14     11.80 o 
  -1   4  12      918.99      902.83     57.29 o 
   0   4  12     1444.31     1390.47     71.36 o 
   1   4  12     1085.23     1042.50     63.94 o 
   2   4  12     1600.58     1573.50     58.18 o 
   3   4  12       42.24       42.84     14.01 o 
   4   4  12       31.27       28.42     11.97 o 
  -7   5  12      443.27      352.77     40.68 o 
  -6   5  12      368.45      325.25     37.57 o 
  -5   5  12      109.93      128.82     23.55 o 
  -4   5  12     1358.42     1406.24     74.70 o 
  -3   5  12     1222.71     1286.69     70.73 o 
  -2   5  12      223.72      250.52     31.52 o 
  -1   5  12      127.10      127.60     22.66 o 
   0   5  12     1519.56     1493.05     76.66 o 
   1   5  12      425.03      468.60     44.29 o 
   2   5  12      216.95      211.16     22.74 o 
   3   5  12      560.66      544.77     52.09 o 
   4   5  12     1085.27     1048.30     71.86 o 
  -6   6  12     1071.57     1205.92     73.68 o 
  -5   6  12     1854.25     1883.42     90.74 o 
  -4   6  12      923.46      937.86     63.15 o 
  -3   6  12       18.03        1.17      6.83 o 
  -2   6  12     1208.83     1319.33     73.32 o 
  -1   6  12     1624.77     1663.54     82.65 o 
   0   6  12      256.17      253.53     33.07 o 
   1   6  12        4.18       -4.64      6.52 o 
   2   6  12      866.02      926.29     48.18 o 
  -5   7  12        2.63       20.22     12.67 o 
  -4   7  12        0.78       -6.75     10.95 o 
  -3   7  12     1934.36     1918.48     92.71 o 
  -2   7  12      799.38      807.78     59.68 o 
  -1   7  12      308.24      363.10     39.93 o 
   0   7  12       36.46        0.00     10.98 o 
   1  -9  13     1045.34     1074.14     81.32 o 
   2  -9  13     1373.16     1467.21     96.10 o 
  -2  -8  13       74.35       86.82     21.29 o 
  -1  -8  13     1808.53     1828.38     65.84 o 
   0  -8  13     1757.66     1757.38     99.20 o 
   1  -8  13      284.19      280.79     39.96 o 
   2  -8  13        0.62      -15.95     12.13 o 
   3  -8  13      387.73      414.99     50.07 o 
   4  -8  13      383.42      359.28     47.21 o 
  -3  -7  13      179.35      198.86     31.63 o 
  -2  -7  13     1322.62     1293.53     54.48 o 
  -1  -7  13      478.39      463.37     31.52 o 
   0  -7  13       22.94       31.18      8.75 o 
   1  -7  13      145.18      160.51     26.79 o 
   2  -7  13      243.51      247.97     36.96 o 
   3  -7  13        3.91      -19.44     13.09 o 
   4  -7  13       42.50       20.86     12.09 o 
   5  -7  13     1151.75     1126.04     81.28 o 
   6  -7  13      200.05      159.21     33.43 o 
  -4  -6  13     1609.10     1756.30     93.80 o 
  -3  -6  13      202.64      215.81     22.13 o 
  -2  -6  13       59.80       61.70     11.66 o 
  -1  -6  13      149.29      152.06     17.40 o 
   0  -6  13     2998.74     3108.19     72.98 o 
   1  -6  13      344.78      355.16     40.64 o 
   2  -6  13      928.73      826.65     62.09 o 
   3  -6  13       28.73       56.93     18.66 o 
   4  -6  13      649.92      708.82     61.09 o 
   5  -6  13      370.10      434.28     49.99 o 
   6  -6  13     1847.45     1969.57    108.15 o 
  -5  -5  13     1721.65     1731.14     96.22 o 
  -4  -5  13       69.39       49.47     11.26 o 
  -3  -5  13      240.57      233.29     21.69 o 
  -2  -5  13      240.29      286.33     26.63 o 
  -1  -5  13      967.69      992.47     41.13 o 
   0  -5  13        5.88        4.17      4.81 o 
   1  -5  13      868.14      912.47     60.78 o 
   2  -5  13      737.22      719.91     26.51 o 
   3  -5  13     1311.38     1172.36     73.58 o 
   4  -5  13        4.16       -9.72     13.59 o 
   5  -5  13     1318.35     1342.55     84.86 o 
   6  -5  13      146.51      169.38     33.41 o 
   7  -5  13        2.75       49.92     24.84 o 
  -6  -4  13      502.04      550.45     56.28 o 
  -5  -4  13      100.41       97.67     23.61 o 
  -4  -4  13      518.81      524.14     23.04 o 
  -3  -4  13     1035.81     1050.71     32.23 o 
  -2  -4  13        9.90       13.10      4.30 o 
  -1  -4  13      989.78      940.50     25.68 o 
   0  -4  13      368.56      432.42     39.14 o 
   1  -4  13      295.99      232.03     19.23 o 
   2  -4  13      757.20      710.61     24.42 o 
   3  -4  13     5483.08     5379.00    150.96 o 
   4  -4  13     1788.24     1762.54     90.86 o 
   5  -4  13        0.88       23.12     15.79 o 
   6  -4  13      313.62      282.83     41.85 o 
   7  -4  13     2251.07     2465.79    126.76 o 
  -6  -3  13      257.90      236.47     36.88 o 
  -5  -3  13       28.32       28.64      8.22 o 
  -4  -3  13       71.42       73.76      8.64 o 
  -3  -3  13      344.51      372.55     18.95 o 
  -2  -3  13     2000.15     2002.00     43.36 o 
  -1  -3  13       68.47       63.97      8.05 o 
   0  -3  13      174.22      164.86     15.98 o 
   1  -3  13     1197.26     1212.90     37.70 o 
   2  -3  13     5608.42     5538.19     49.62 o 
   3  -3  13        4.73       18.09     12.83 o 
   4  -3  13     1150.41     1089.85     71.97 o 
   5  -3  13      430.71      403.41     47.74 o 
   6  -3  13     2346.51     2550.27    123.44 o 
   7  -3  13      505.45      496.19     58.62 o 
  -7  -2  13     1040.28     1067.95     49.39 o 
  -6  -2  13       69.03       82.44     24.90 o 
  -5  -2  13      567.12      559.86     33.31 o 
  -4  -2  13     3033.56     2957.09     49.10 o 
  -3  -2  13     4384.48     4457.28     93.35 o 
  -2  -2  13       23.80       20.01      6.77 o 
  -1  -2  13     2621.31     2623.61     66.55 o 
   0  -2  13     1807.82     1845.20     52.41 o 
   1  -2  13     3733.45     3793.37     55.33 o 
   2  -2  13       45.14       51.38     13.88 o 
   3  -2  13      552.69      538.46     49.09 o 
   4  -2  13      631.80      615.17     55.39 o 
   5  -2  13      732.01      693.09     63.17 o 
   6  -2  13        2.12        7.05     17.18 o 
   7  -2  13      223.77      250.54     43.63 o 
  -7  -1  13      283.98      286.83     26.34 o 
  -6  -1  13     1683.46     1708.99     78.41 o 
  -5  -1  13     1788.92     1850.43     79.53 o 
  -4  -1  13      285.81      302.35     15.25 o 
  -3  -1  13      229.45      209.84     15.50 o 
  -2  -1  13      373.60      410.85     23.20 o 
  -1  -1  13     5486.56     5463.55     87.31 o 
   0  -1  13      728.67      729.95     25.63 o 
   1  -1  13       91.33       95.67      9.53 o 
   2  -1  13      635.68      596.30     39.91 o 
   3  -1  13      382.03      353.62     41.09 o 
   4  -1  13       58.40       46.91     19.54 o 
   5  -1  13      446.66      489.18     53.55 o 
   6  -1  13       44.34       31.61     19.98 o 
  -8   0  13      177.03      189.23     29.59 o 
  -7   0  13     1935.00     1798.56     85.33 o 
  -6   0  13     1769.14     1710.69     80.64 o 
  -5   0  13       72.07       82.28     18.05 o 
  -4   0  13      756.04      761.73     51.19 o 
  -3   0  13     1044.62     1069.20     57.66 o 
  -2   0  13     1376.38     1354.06     72.65 o 
  -1   0  13      308.53      323.83     14.97 o 
   0   0  13     2723.01     2708.34     44.02 o 
   1   0  13        1.48        1.96      3.48 o 
   2   0  13        0.21        1.26      4.26 o 
   3   0  13      518.00      466.70     47.64 o 
   4   0  13     2624.62     2577.90    114.41 o 
   5   0  13      194.79      164.88     33.55 o 
   6   0  13       17.28       15.04     15.06 o 
  -8   1  13      463.46      488.42     47.08 o 
  -7   1  13      466.21      462.83     44.28 o 
  -6   1  13      789.70      872.58     58.92 o 
  -5   1  13      830.10      897.62     58.17 o 
  -4   1  13        8.55        7.71      6.68 o 
  -3   1  13       35.84       33.18     12.48 o 
  -2   1  13      341.09      333.82     25.12 o 
  -1   1  13     4781.63     4842.73     99.90 o 
   0   1  13        1.30       -3.10      4.52 o 
   1   1  13      636.24      638.92     25.95 o 
   2   1  13      946.64      918.60     31.39 o 
   3   1  13      905.12      932.79     65.63 o 
   4   1  13      133.49       82.91     24.96 o 
   5   1  13     1572.36     1541.95     93.57 o 
   6   1  13     1117.81     1157.56     85.13 o 
  -8   2  13      115.75      128.01     24.59 o 
  -7   2  13     1316.91     1420.10     78.79 o 
  -6   2  13     2320.37     2216.42     94.86 o 
  -5   2  13       16.68       16.51      9.52 o 
  -4   2  13      370.03      403.28     39.02 o 
  -3   2  13     1893.69     1775.23     80.01 o 
  -2   2  13       83.65       85.49     10.99 o 
  -1   2  13      217.80      214.67     20.78 o 
   0   2  13     2621.71     2644.29     66.83 o 
   1   2  13     1217.42     1187.65     48.42 o 
   2   2  13       18.86       27.43      8.95 o 
   3   2  13      318.69      330.41     40.24 o 
   4   2  13      137.18      180.65     32.77 o 
   5   2  13       66.38       88.51     25.05 o 
  -8   3  13      645.74      577.15     52.71 o 
  -7   3  13       11.67       23.84     12.74 o 
  -6   3  13       88.64       74.32     18.35 o 
  -5   3  13      666.05      742.40     54.60 o 
  -4   3  13     1150.71     1155.94     67.06 o 
  -3   3  13      167.42      192.03     27.42 o 
  -2   3  13      359.59      334.48     35.50 o 
  -1   3  13        5.33       -0.03      8.73 o 
   0   3  13       11.89       19.88     11.67 o 
   1   3  13     1667.44     1656.91     81.58 o 
   2   3  13     1481.86     1499.75     57.19 o 
   3   3  13       42.52       35.89     17.26 o 
   4   3  13       19.83        7.79      6.32 o 
  -7   4  13      120.00      136.40     25.32 o 
  -6   4  13      276.48      242.82     32.96 o 
  -5   4  13        0.17      -12.71      8.52 o 
  -4   4  13     1646.59     1625.37     81.27 o 
  -3   4  13     1883.96     1951.89     87.54 o 
  -2   4  13       93.83       83.97     18.72 o 
  -1   4  13        1.77       -4.34      9.04 o 
   0   4  13      854.07      881.20     59.56 o 
   1   4  13     2271.13     2255.48     97.30 o 
   2   4  13       23.34        5.41      6.79 o 
   3   4  13      137.76      169.74     28.97 o 
  -6   5  13      317.65      337.17     39.71 o 
  -5   5  13     1841.18     1911.89     91.82 o 
  -4   5  13      739.51      801.63     58.53 o 
  -3   5  13       78.98       82.20     19.60 o 
  -2   5  13     1803.18     1893.59     88.75 o 
  -1   5  13     2505.45     2486.92    101.46 o 
   0   5  13     1022.96     1055.97     66.97 o 
   1   5  13       13.52        8.37      7.64 o 
   2   5  13     1045.29     1109.74     72.12 o 
   3   5  13      947.22     1001.79     72.59 o 
  -5   6  13        9.08        1.65      5.16 o 
  -4   6  13      115.10      114.38     23.28 o 
  -3   6  13     1607.91     1622.49     84.95 o 
  -2   6  13     1262.73     1278.15     75.18 o 
  -1   6  13      109.01      113.29     23.06 o 
   0   6  13       57.92       61.19     16.98 o 
   1   6  13      341.18      355.95     40.78 o 
  -3   7  13       27.73       32.15     15.28 o 
  -2   7  13      756.75      784.67     60.92 o 
  -1   7  13      167.91      193.88     30.11 o 
   0  -8  14      195.98      199.93     34.77 o 
   1  -8  14     1488.84     1528.95     95.13 o 
   2  -8  14     1937.62     2065.91    111.20 o 
   3  -8  14      135.06      145.14     31.48 o 
  -2  -7  14      201.30      213.98     22.99 o 
  -1  -7  14      647.02      614.27     36.82 o 
   0  -7  14     2516.58     2592.31     71.63 o 
   1  -7  14     1009.22      995.69     72.93 o 
   2  -7  14      176.88      185.58     32.53 o 
   3  -7  14      192.71      184.80     33.58 o 
   4  -7  14      635.29      675.69     63.09 o 
   5  -7  14      662.43      699.78     66.24 o 
  -4  -6  14      652.66      674.86     59.62 o 
  -3  -6  14      260.30      265.16     24.98 o 
  -2  -6  14      485.55      453.37     43.78 o 
  -1  -6  14     1506.03     1548.82     55.18 o 
   0  -6  14      457.79      464.86     28.93 o 
   1  -6  14      720.32      738.55     59.73 o 
   2  -6  14      194.73      229.37     34.73 o 
   3  -6  14       87.34       87.59     23.22 o 
   4  -6  14       25.80       35.74     14.97 o 
   5  -6  14      849.13     1032.26     77.63 o 
  -5  -5  14      109.31      157.72     30.58 o 
  -4  -5  14     2019.74     2013.90     99.91 o 
  -3  -5  14     1123.77     1141.47     75.82 o 
  -2  -5  14      347.46      359.58     28.96 o 
  -1  -5  14       47.35       44.63      9.50 o 
   0  -5  14      361.78      338.40     23.45 o 
   1  -5  14       91.97       94.06     21.81 o 
   2  -5  14      162.43      178.99     29.68 o 
   3  -5  14      100.44      125.82     25.53 o 
   4  -5  14       84.27       92.19     23.16 o 
   5  -5  14       18.78        3.09     10.62 o 
   6  -5  14      410.13      368.29     49.67 o 
  -5  -4  14      244.44      193.34     33.15 o 
  -4  -4  14      101.42       94.11     21.08 o 
  -3  -4  14      112.80      107.13     10.85 o 
  -2  -4  14     1131.59     1113.33     34.01 o 
  -1  -4  14      171.26      162.43     13.15 o 
   0  -4  14      355.13      361.01     23.44 o 
   1  -4  14      518.85       85.95    261.72 o 
   2  -4  14     2674.57     2794.21    108.48 o 
   3  -4  14     2298.34     2285.43    102.64 o 
   4  -4  14      248.02      273.82     38.86 o 
   5  -4  14     1708.50     1771.46     99.54 o 
   6  -4  14     1225.68     1352.72     91.68 o 
  -6  -3  14        0.74        7.99      9.40 o 
  -5  -3  14       73.22       63.90     11.52 o 
  -4  -3  14      374.24      378.71     26.35 o 
  -3  -3  14     2909.11     2921.68     69.72 o 
  -2  -3  14       18.33       12.49      4.67 o 
  -1  -3  14     1884.11     1828.67     42.93 o 
   0  -3  14      643.82      651.89     32.56 o 
   1  -3  14     1797.68      730.28    807.25 o 
   2  -3  14        2.88        4.65      3.23 o 
   3  -3  14     3907.84     3776.16    130.32 o 
   4  -3  14      926.00      893.40     68.38 o 
   5  -3  14      110.27       94.50     25.44 o 
   6  -3  14        0.89       11.96     17.16 o 
  -6  -2  14      831.18      896.32     44.74 o 
  -5  -2  14      179.55      172.94     19.21 o 
  -4  -2  14      616.48      563.23     32.78 o 
  -3  -2  14      518.72      472.78     24.71 o 
  -2  -2  14     2939.43     2944.93     63.66 o 
  -1  -2  14      443.29      479.77     37.70 o 
   0  -2  14      139.42      129.68     15.42 o 
   1  -2  14      483.73      469.48     20.45 o 
   2  -2  14     1293.55     1340.86     74.26 o 
   3  -2  14      728.87      684.98     57.13 o 
   4  -2  14        7.08       22.05     16.49 o 
   5  -2  14      940.59      879.04     72.33 o 
   6  -2  14      733.84      709.44     69.54 o 
  -7  -1  14      500.29      547.85     37.03 o 
  -6  -1  14      450.58      495.37     44.22 o 
  -5  -1  14       52.13       53.56     15.27 o 
  -4  -1  14      927.34      879.53     56.47 o 
  -3  -1  14      725.97      723.53     29.58 o 
  -2  -1  14      202.45      238.48     18.68 o 
  -1  -1  14     1321.15     1287.40     35.64 o 
   0  -1  14     2393.64     2478.98     49.10 o 
   1  -1  14      479.43      473.33     21.27 o 
   2  -1  14       21.61        9.99     13.64 o 
   3  -1  14      425.56      388.08     44.08 o 
   4  -1  14     3372.82     3198.86    131.17 o 
   5  -1  14      264.10      290.36     43.26 o 
   6  -1  14      151.12      143.70     34.61 o 
  -7   0  14       93.15      102.27     21.34 o 
  -6   0  14      929.41      857.32     59.29 o 
  -5   0  14     2596.22     2552.20     99.76 o 
  -4   0  14        1.79        3.70      8.26 o 
  -3   0  14       40.93       50.35      7.82 o 
  -2   0  14      725.80      768.41     32.62 o 
  -1   0  14     4076.07     4165.74    106.41 o 
   0   0  14      751.50      749.11     27.83 o 
   1   0  14       75.34       77.97      9.31 o 
   2   0  14      351.45      370.79     41.71 o 
   3   0  14     2287.95     2282.50    106.34 o 
   4   0  14      128.83      118.15     28.79 o 
   5   0  14      225.70      225.02     39.05 o 
   6   0  14      151.49      121.61     30.16 o 
  -7   1  14     2596.02     2826.90    112.12 o 
  -6   1  14     2825.73     2875.38    110.47 o 
  -5   1  14       22.67       14.73     10.26 o 
  -4   1  14      587.68      634.36     49.68 o 
  -3   1  14     1624.78     1708.11     80.23 o 
  -2   1  14     4121.14     4222.12     75.25 o 
  -1   1  14      234.91      252.18     16.37 o 
   0   1  14      325.47      316.70     24.30 o 
   1   1  14      597.80      591.02     47.19 o 
   2   1  14       66.36       44.93     11.01 o 
   3   1  14      175.73      193.10     32.79 o 
   4   1  14      294.27      300.20     42.12 o 
   5   1  14        3.34        4.52     12.71 o 
  -7   2  14        0.81       26.18     13.75 o 
  -6   2  14      200.42      171.57     28.41 o 
  -5   2  14      941.07      857.56     60.14 o 
  -4   2  14     1457.10     1488.33     77.56 o 
  -3   2  14       35.88       16.28      9.22 o 
  -2   2  14       24.03       28.33     12.03 o 
  -1   2  14      374.58      346.62     35.33 o 
   0   2  14      994.62      972.18     42.41 o 
   1   2  14      162.37      171.77     19.58 o 
   2   2  14     2061.48     1984.53     94.57 o 
   3   2  14        1.12        3.78     12.17 o 
   4   2  14        7.84       10.72     14.68 o 
   5   2  14      314.75      292.82     45.44 o 
  -7   3  14       63.25       53.40     15.64 o 
  -6   3  14       52.84       34.60     13.79 o 
  -5   3  14      453.65      426.72     42.96 o 
  -4   3  14     1140.15     1082.19     67.31 o 
  -3   3  14      763.13      783.56     57.47 o 
  -2   3  14        1.14        1.21      7.21 o 
  -1   3  14      905.38      910.78     61.30 o 
   0   3  14     3688.86     3647.86    123.38 o 
   1   3  14     2253.99     2259.15     99.50 o 
   2   3  14      352.59      334.76     37.65 o 
   3   3  14      341.88      270.73     39.36 o 
  -6   4  14      270.68      247.92     34.72 o 
  -5   4  14      540.44      525.08     48.98 o 
  -4   4  14     1015.08      933.34     63.92 o 
  -3   4  14      173.36      190.09     29.17 o 
  -2   4  14       91.89       99.06     21.04 o 
  -1   4  14     1025.00     1084.25     67.70 o 
   0   4  14       82.18       76.67     19.71 o 
   1   4  14       93.55      127.15     24.66 o 
   2   4  14      160.53      152.21     28.45 o 
  -5   5  14        0.14        6.49      7.65 o 
  -4   5  14      109.30      133.97     25.05 o 
  -3   5  14     1267.42     1243.16     74.55 o 
  -2   5  14      908.11      997.46     66.64 o 
  -1   5  14      154.19      157.69     27.44 o 
   0   5  14      456.07      451.21     45.41 o 
   1   5  14      258.53      255.55     35.40 o 
   2   5  14      316.38      357.96     43.08 o 
  -3   6  14      336.18      410.92     44.70 o 
  -2   6  14      995.25      980.55     68.43 o 
  -1   6  14     1044.33     1031.87     69.78 o 
   0   6  14       30.47        7.83     10.03 o 
  -1  -7  15     1464.98     1310.01     84.32 o 
   0  -7  15      513.94      600.11     58.41 o 
   1  -7  15     1165.63     1311.88     85.74 o 
   2  -7  15     1056.85      988.58     75.59 o 
   3  -7  15       17.83       -1.37     13.64 o 
   4  -7  15       69.05       79.88     24.05 o 
  -3  -6  15      482.52      432.54     45.48 o 
  -2  -6  15      175.53      201.77     21.42 o 
  -1  -6  15       69.56       71.36     12.85 o 
   0  -6  15     1659.48     1612.67     88.65 o 
   1  -6  15      754.13      642.37     57.44 o 
   2  -6  15        0.36      -12.86     14.82 o 
   3  -6  15      117.70      111.73     27.20 o 
   4  -6  15      505.56      459.67     53.09 o 
   5  -6  15       72.89       82.67     25.49 o 
  -4  -5  15      476.84      456.45     48.69 o 
  -3  -5  15       85.23       61.49     18.80 o 
  -2  -5  15      737.96      807.03     40.25 o 
  -1  -5  15      972.10     1014.02     43.48 o 
   0  -5  15       19.04       21.64      7.56 o 
   1  -5  15      512.34      453.28     45.66 o 
   2  -5  15     1557.90     1576.63     87.11 o 
   3  -5  15      463.74      450.37     49.27 o 
   4  -5  15       55.12       68.02     21.31 o 
   5  -5  15        6.12       -1.03     17.15 o 
  -5  -4  15       12.28       17.08     12.28 o 
  -4  -4  15      487.72      472.74     48.20 o 
  -3  -4  15     2664.86     2656.39     67.87 o 
  -2  -4  15      494.45      462.70     25.44 o 
  -1  -4  15      172.39      169.04     13.87 o 
   0  -4  15       76.29       84.05     16.00 o 
   1  -4  15      930.47      903.33     61.66 o 
   2  -4  15      205.61      187.96     30.33 o 
   3  -4  15     1068.31     1001.35     70.94 o 
   4  -4  15      297.76      280.84     40.10 o 
   5  -4  15      370.62      279.90     43.24 o 
  -5  -3  15      446.78      501.30     52.08 o 
  -4  -3  15      705.08      687.92     36.91 o 
  -3  -3  15       16.40       12.54      9.18 o 
  -2  -3  15      633.24      635.69     26.46 o 
  -1  -3  15       51.52       55.12      8.11 o 
   0  -3  15        0.25        1.74      3.08 o 
   1  -3  15      365.47      191.53    153.53 o 
   2  -3  15     1040.94     1076.82     68.81 o 
   3  -3  15       25.62       64.64     21.56 o 
   4  -3  15      532.83      574.04     56.24 o 
   5  -3  15     2195.07     2062.14    112.82 o 
   6  -3  15     2353.33     2325.06    125.93 o 
  -6  -2  15      147.16      131.20     18.33 o 
  -5  -2  15       34.22       31.66      8.81 o 
  -4  -2  15      298.74      270.96     23.87 o 
  -3  -2  15      377.68      379.76     37.04 o 
  -2  -2  15      106.91      117.48     14.00 o 
  -1  -2  15      376.29      390.71     25.78 o 
   0  -2  15     2217.36     2135.86     62.13 o 
   1  -2  15      792.00      779.84     56.13 o 
   2  -2  15       10.64       10.55     12.62 o 
   3  -2  15     1123.21     1082.59     75.02 o 
   4  -2  15     2322.50     2210.87    111.46 o 
   5  -2  15      427.29      456.16     55.66 o 
  -6  -1  15      735.33      713.91     54.66 o 
  -5  -1  15     1573.29     1656.35     81.87 o 
  -4  -1  15       10.41        3.56      6.53 o 
  -3  -1  15      658.89      650.47     49.85 o 
  -2  -1  15     2437.50     2292.03     59.27 o 
  -1  -1  15     3595.83     3674.53     79.23 o 
   0  -1  15       47.79       61.77     12.05 o 
   1  -1  15      846.85      811.74     41.04 o 
   2  -1  15      327.83      339.34     40.83 o 
   3  -1  15     2141.77     2054.03    102.66 o 
   4  -1  15      455.97      491.51     54.13 o 
   5  -1  15      597.07      687.58     67.32 o 
  -6   0  15     1172.09     1139.59     70.76 o 
  -5   0  15       37.92       49.88     15.34 o 
  -4   0  15     1191.30     1193.24     69.48 o 
  -3   0  15      809.86      812.51     57.17 o 
  -2   0  15     1629.27     1700.90     69.05 o 
  -1   0  15       61.27       45.51     10.44 o 
   0   0  15     1404.55     1378.69     51.53 o 
   1   0  15      541.64      555.43     34.44 o 
   2   0  15      927.59      904.37     65.01 o 
   3   0  15       60.51       39.86     18.79 o 
   4   0  15      903.43      889.14     72.25 o 
   5   0  15       61.61       19.52     15.99 o 
  -7   1  15      723.79      747.26     59.84 o 
  -6   1  15      303.59      303.80     37.87 o 
  -5   1  15     1613.74     1666.99     85.17 o 
  -4   1  15      570.17      573.40     49.28 o 
  -3   1  15       10.99        8.99     11.20 o 
  -2   1  15     1243.54     1262.94     57.79 o 
  -1   1  15      424.84      424.06     27.38 o 
   0   1  15      549.33      593.74     33.93 o 
   1   1  15       96.52      129.11     22.06 o 
   2   1  15      846.85      881.05     64.47 o 
   3   1  15      500.48      454.64     49.87 o 
   4   1  15       21.17        7.44     14.36 o 
  -6   2  15      682.10      648.26     55.28 o 
  -5   2  15      282.15      250.39     34.09 o 
  -4   2  15      237.29      287.61     36.26 o 
  -3   2  15     1337.41     1469.71     79.10 o 
  -2   2  15      170.33      180.12     28.34 o 
  -1   2  15       19.37        2.79     17.53 o 
   0   2  15      507.03      521.48     32.50 o 
   1   2  15     3334.23     3399.39     85.75 o 
   2   2  15      392.48      354.94     29.43 o 
   3   2  15      120.70      109.48     26.72 o 
   4   2  15      187.67      197.23     35.76 o 
  -6   3  15        3.74        1.79     10.68 o 
  -5   3  15     1482.54     1431.96     81.56 o 
  -4   3  15     2408.56     2392.68    104.43 o 
  -3   3  15        0.37       -0.68      6.05 o 
  -2   3  15      477.86      527.30     48.36 o 
  -1   3  15        6.16        8.14     10.56 o 
   0   3  15     1403.44     1529.33     82.45 o 
   1   3  15      339.83      372.11     41.75 o 
   2   3  15     1632.77     1584.12     88.38 o 
  -5   4  15      680.16      681.03     56.94 o 
  -4   4  15      163.34      175.39     28.97 o 
  -3   4  15      157.98      189.94     30.20 o 
  -2   4  15      594.71      653.46     55.16 o 
  -1   4  15        9.15       12.05     10.29 o 
   0   4  15      373.35      360.08     42.16 o 
   1   4  15      103.30      115.76     25.18 o 
  -3   5  15        3.31        1.29      5.89 o 
  -2   5  15     1361.52     1372.42     81.51 o 
  -1   5  15     1117.46     1149.86     74.73 o 
   1  -7  16      960.51      937.89     74.50 o 
   2  -7  16      321.03      376.38     48.61 o 
  -2  -6  16      638.33      594.55     50.39 o 
  -1  -6  16      469.82      454.56     48.39 o 
   0  -6  16      215.92      212.60     33.49 o 
   1  -6  16     1080.01     1071.80     75.16 o 
   2  -6  16     1348.92     1318.49     86.11 o 
   3  -6  16     1239.78     1331.87     88.01 o 
   4  -6  16      149.99      111.35     28.56 o 
  -3  -5  16     1986.20     1879.89     93.74 o 
  -2  -5  16     2338.29     2441.33     99.64 o 
  -1  -5  16       76.63       71.02     12.21 o 
   0  -5  16      409.37      360.36     41.05 o 
   1  -5  16      683.42      673.38     57.60 o 
   2  -5  16      526.17      484.49     51.86 o 
   3  -5  16      219.60      206.87     35.28 o 
   4  -5  16      235.74      277.16     42.14 o 
  -4  -4  16     1517.59     1504.79     87.69 o 
  -3  -4  16      154.31      108.30     22.80 o 
  -2  -4  16     1401.31     1526.40     52.24 o 
  -1  -4  16      318.25      314.86     24.04 o 
   0  -4  16      144.58      142.26     25.14 o 
   1  -4  16      140.94      129.07     25.56 o 
   2  -4  16     1090.18     1064.90     72.29 o 
   3  -4  16      114.16      116.03     27.01 o 
   4  -4  16      177.91      214.22     37.77 o 
   5  -4  16       26.00        9.83     14.44 o 
  -5  -3  16        2.42       -9.59     11.31 o 
  -4  -3  16        6.61        0.52     22.03 o 
  -3  -3  16     1145.72     1135.99     47.32 o 
  -2  -3  16      201.69      198.64     20.03 o 
  -1  -3  16      295.78      294.06     18.78 o 
   0  -3  16      427.48      429.25     26.68 o 
   1  -3  16      610.27      552.60     49.34 o 
   2  -3  16        0.14       15.58     13.34 o 
   3  -3  16      865.11      860.21     67.89 o 
   4  -3  16     1380.18     1370.46     90.58 o 
   5  -3  16     1445.22     1267.08     91.11 o 
  -5  -2  16      742.19      706.74     40.64 o 
  -4  -2  16      305.66      308.17     26.13 o 
  -3  -2  16       70.70       70.81     16.81 o 
  -2  -2  16      552.57      543.47     45.81 o 
  -1  -2  16     1842.29     1823.89     57.54 o 
   0  -2  16      534.92      514.61     32.02 o 
   1  -2  16      562.72      613.75     52.35 o 
   2  -2  16      558.09      523.00     51.06 o 
   3  -2  16      434.04      473.52     51.73 o 
   4  -2  16      110.33      107.39     28.34 o 
   5  -2  16      730.87      744.04     71.12 o 
  -5  -1  16        3.37       -5.64      6.55 o 
  -4  -1  16      350.06      377.20     40.29 o 
  -3  -1  16       43.68       34.29     12.94 o 
  -2  -1  16      735.53      782.68     56.14 o 
  -1  -1  16       45.54       47.67     13.73 o 
   0  -1  16     2848.76     2843.17     75.98 o 
   1  -1  16      131.70      156.25     51.50 o 
   2  -1  16        2.03       -5.08     14.90 o 
   3  -1  16      120.98       95.94     25.50 o 
   4  -1  16     2169.75     2112.60    113.50 o 
   5  -1  16      355.80      362.04     50.33 o 
  -6   0  16       38.82       33.69     14.75 o 
  -5   0  16      904.67      959.22     66.30 o 
  -4   0  16        1.54      -14.79     10.86 o 
  -3   0  16        0.03       -3.05      8.43 o 
  -2   0  16      923.19     1000.26     65.04 o 
  -1   0  16     2000.35     2040.74     61.26 o 
   0   0  16       11.99        6.51      8.20 o 
   1   0  16      423.55      402.39     30.74 o 
   2   0  16      879.65      807.03     63.52 o 
   3   0  16      764.85      711.98     63.29 o 
   4   0  16       95.68       84.05     26.79 o 
  -6   1  16      560.60      610.12     54.60 o 
  -5   1  16      112.85      122.76     24.74 o 
  -4   1  16      632.90      713.33     58.14 o 
  -3   1  16     1694.39     1654.48     85.97 o 
  -2   1  16      349.93      375.78     41.24 o 
  -1   1  16       53.65       46.27     10.17 o 
   0   1  16      583.66      605.82     35.66 o 
   1   1  16     2591.86     2581.62     76.14 o 
   2   1  16      835.61      883.32     66.89 o 
   3   1  16       27.37       31.54     16.85 o 
   4   1  16       91.89       95.92     25.64 o 
  -5   2  16     2441.43     2671.43    113.37 o 
  -4   2  16     3516.56     3637.66    130.39 o 
  -3   2  16      104.85       99.12     22.02 o 
  -2   2  16      256.57      292.11     37.05 o 
  -1   2  16      693.22      698.83     56.96 o 
   0   2  16     1202.86     1238.84     51.30 o 
   1   2  16       63.81       55.07     12.82 o 
   2   2  16      134.35      130.40     27.05 o 
   3   2  16        8.25       -8.18     14.99 o 
  -4   3  16      114.70      132.45     25.98 o 
  -3   3  16      645.57      673.32     56.98 o 
  -2   3  16       51.50       59.93     17.55 o 
  -1   3  16      358.09      301.49     38.47 o 
   0   3  16      523.73      497.18     49.33 o 
   1   3  16      891.32      880.71     66.83 o 
  -2   4  16      744.36      741.45     60.71 o 
   1  -6  17      692.71      654.41     61.30 o 
   0  -5  17       66.78       63.08     19.88 o 
   1  -5  17       22.27       14.20     13.82 o 
   2  -5  17     1379.84     1368.52     86.60 o 
   3  -5  17     1174.13     1160.74     83.44 o 
  -3  -4  17     1991.10     1843.82     93.10 o 
  -2  -4  17      696.07      692.32     36.64 o 
  -1  -4  17       35.87       44.68     16.48 o 
   0  -4  17      622.79      650.28     53.85 o 
   1  -4  17     1132.62     1106.03     72.78 o 
   2  -4  17      455.98      514.47     52.82 o 
   3  -4  17      326.29      373.00     47.36 o 
   4  -4  17      597.11      486.62     55.97 o 
  -3  -3  17      103.65       91.23     14.75 o 
  -2  -3  17      899.12      812.27     40.60 o 
  -1  -3  17      791.70      795.29     31.65 o 
   0  -3  17      616.99      602.92     50.61 o 
   1  -3  17       14.77       11.35     12.72 o 
   2  -3  17      210.79      177.88     31.38 o 
   3  -3  17      366.93      289.67     41.50 o 
   4  -3  17       24.14       19.49     19.78 o 
  -4  -2  17       97.39       76.80     17.95 o 
  -3  -2  17       82.52       45.50     20.13 o 
  -2  -2  17      588.06      618.14     51.21 o 
  -1  -2  17      129.18      108.20     16.27 o 
   0  -2  17      436.46      421.16     36.38 o 
   1  -2  17       22.38       22.85     15.92 o 
   2  -2  17       40.55       23.17     16.48 o 
   3  -2  17       32.11        5.80     14.06 o 
   4  -2  17     1306.20     1207.81     89.38 o 
  -4  -1  17      137.57      110.46     22.62 o 
  -3  -1  17        0.71        4.49      8.30 o 
  -2  -1  17      202.33      204.61     30.95 o 
  -1  -1  17     1317.58     1314.84     76.66 o 
   0  -1  17      120.79       97.12     23.47 o 
   1  -1  17      361.90      366.54     32.01 o 
   2  -1  17     1275.81     1263.31     82.65 o 
   3  -1  17     1508.84     1429.31     91.24 o 
   4  -1  17       17.22       25.60     20.32 o 
  -5   0  17       31.33       28.31     13.04 o 
  -4   0  17      634.04      683.01     56.81 o 
  -3   0  17      889.29      909.99     65.51 o 
  -2   0  17      448.99      466.69     46.65 o 
  -1   0  17       91.90       54.35     16.61 o 
   0   0  17     1251.14     1278.68     53.22 o 
   1   0  17     1248.04     1422.87     58.72 o 
   2   0  17      217.39      248.04     38.09 o 
   3   0  17       30.69        0.44     15.51 o 
  -5   1  17      232.97      244.75     35.29 o 
  -4   1  17     1304.06     1420.86     83.48 o 
  -3   1  17       67.40       74.46     21.34 o 
  -2   1  17      659.99      696.22     57.58 o 
  -1   1  17      690.82      747.69     60.49 o 
   0   1  17     1005.57     1087.39     49.47 o 
   1   1  17       83.55      133.12     19.29 o 
   2   1  17      948.28      966.37     71.37 o 
  -4   2  17      109.96      121.58     25.72 o 
  -3   2  17     1701.39     1830.82     95.14 o 
  -2   2  17       10.59        6.47      7.48 o 
  -1   2  17        4.51       -7.19      9.96 o 
   0   2  17      172.05      186.92     29.16 o 
   1   2  17     1634.53     1635.35     88.93 o 
   2   2  17       47.64       28.90     16.64 o 
   0  -4  18      769.96      832.55     62.59 o 
   1  -4  18      230.99      221.35     35.76 o 
   2  -4  18      630.50      550.01     56.93 o 
  -2  -3  18      420.12      381.73     40.52 o 
  -1  -3  18      379.08      355.76     40.12 o 
   0  -3  18      530.08      543.64     50.56 o 
   1  -3  18      449.30      379.48     45.10 o 
   2  -3  18       36.49       24.52     17.93 o 
  -3  -2  18       14.19       -6.02     14.95 o 
  -2  -2  18       13.02       10.41      6.75 o 
  -1  -2  18     1904.73     1904.61     94.15 o 
   0  -2  18      240.08      223.48     23.50 o 
   1  -2  18      180.64      229.88     36.03 o 
   2  -2  18       26.58       26.04     18.00 o 
  -3  -1  18      205.29      177.26     30.09 o 
  -2  -1  18      585.87      620.79     55.23 o 
  -1  -1  18       94.26      109.67     23.57 o 
   0  -1  18      576.06      627.24     56.17 o 
   1  -1  18      637.73      612.30     56.78 o 
   2  -1  18      484.32      453.77     51.89 o 
  -3   0  18       95.02      147.85     27.70 o 
  -2   0  18      182.98      152.95     28.72 o 
  -1   0  18      156.73      199.38     32.50 o 
   0   0  18      187.40      165.07     30.30 o 
   1   0  18       10.42       19.62     16.14 o 
   2   0  18     1221.30     1261.98     83.51 o 
   1   1  18     2103.93     2134.02    101.40 o 
                                                 
